# Supplementary material for: Wild chimpanzee behavior suggests that a savanna-mosaic habitat did not support the emergence of hominin terrestrial bipedalism
Source: Sci Adv. 2022 Dec 14;8(50):eadd9752. doi: 10.1126/sciadv.add9752 (PMC9750136; doi:10.1126/sciadv.add9752)
Supplement: Supplementary file 2 — Data S1 to S3 [file sciadv.add9752_data_s1_to_s3.zip]

Archive with 3 entries (3 files):
- sciadv.add9752_data_s1.csv
- sciadv.add9752_data_s2.csv
- sciadv.add9752_data_s3.csv
