# Supplementary material for: Wild chimpanzee behavior suggests that a savanna-mosaic habitat did not support the emergence of hominin terrestrial bipedalism
Source: Sci Adv. 2022 Dec 14;8(50):eadd9752. doi: 10.1126/sciadv.add9752 (PMC9750136; doi:10.1126/sciadv.add9752)
Supplement: Supplementary file 2 — Data S1 to S3 [file sciadv.add9752_data_s1_to_s3.zip › sciadv.add9752_data_s1.csv]

year	month	Date	Time	Chimp iD	Age	sex	PLmode	Grouped activity	mazingira	stratum	substrate
2020	february	1/2/2020	9:08:00	Kitambi	adult	male	OS	feeding	forest	arboreal	terminal branches
2020	february	21/02/2020	8:20:00	Jua	adult	female	BW	feeding	forest	arboreal	terminal branches
2020	february	21/02/2020	14:18:00	Waiti	adult	male	BW	feeding	forest	arboreal	terminal branches
2020	february	22/02/2020	18:16:00	Waiti	adult	male	OS	other	miombo	arboreal	terminal branches
2020	february	24/02/2020	15:32:00	Jua	adult	female	OS	feeding	forest	arboreal	terminal branches
2020	april	13/04/2020	15:24:00	Kinanda	adult	female	OS	feeding	forest	arboreal	terminal branches
2020	april	14/04/2020	9:08:00	Jua	adult	female	BW	traveling	forest	arboreal	terminal branches
2020	april	15/04/2020	7:26:00	Elisha	adult	male	OS	feeding	forest	arboreal	terminal branches
2020	april	17/04/2020	13:08:00	Imba	adult	male	OS	feeding	forest	arboreal	terminal branches
2020	april	17/04/2020	14:04:00	Imba	adult	male	OS	feeding	miombo	arboreal	terminal branches
2020	april	17/04/2020	17:02:00	Kovujicho	adult	female	BW	traveling	forest	arboreal	terminal branches
2020	april	18/04/2020	7:56:00	Baseka	adult	female	OS	grooming	forest	arboreal	terminal branches
2020	april	18/04/2020	7:58:00	Baseka	adult	female	OS	grooming	forest	arboreal	terminal branches
2020	april	21/04/2020	9:58:00	Waiti	adult	male	BW	feeding	forest	arboreal	terminal branches
2020	may	3/5/2020	11:56:00	Imba	adult	male	OS	feeding	miombo	arboreal	terminal branches
2020	may	3/5/2020	12:10:00	Imba	adult	male	OS	feeding	miombo	arboreal	terminal branches
2020	may	5/5/2020	14:40:00	Mbaya	adult	male	OS	feeding	miombo	arboreal	terminal branches
2020	may	5/5/2020	14:42:00	Mbaya	adult	male	OS	feeding	miombo	arboreal	terminal branches
2020	may	8/5/2020	14:46:00	Jua	adult	female	OS	feeding	forest	arboreal	terminal branches
2020	may	8/5/2020	15:24:00	Jua	adult	female	OS	feeding	forest	arboreal	terminal branches
2020	may	8/5/2020	15:34:00	Jua	adult	female	OS	feeding	forest	arboreal	terminal branches
2020	may	10/5/2020	7:22:00	Kinanda	adult	female	OS	feeding	forest	arboreal	terminal branches
2020	may	10/5/2020	7:26:00	Kinanda	adult	female	BW	feeding	forest	arboreal	terminal branches
2020	may	10/5/2020	7:30:00	Kinanda	adult	female	BW	feeding	forest	arboreal	terminal branches
2020	may	10/5/2020	7:38:00	Kinanda	adult	female	BW	feeding	forest	arboreal	terminal branches
2020	may	14/05/2020	13:32:00	Mbaya	adult	male	BW	feeding	forest	arboreal	terminal branches
2020	may	14/05/2020	14:04:00	Mbaya	adult	male	OS	feeding	forest	arboreal	terminal branches
2020	may	16/05/2020	13:36:00	Maua	adult	female	OS	feeding	forest	arboreal	terminal branches
2020	may	16/05/2020	13:52:00	Maua	adult	female	OS	feeding	forest	arboreal	terminal branches
2020	may	27/05/2020	16:48:00	Bonge	adult	male	OS	feeding	miombo	arboreal	terminal branches
2020	may	27/05/2020	17:26:00	Bonge	adult	male	BW	traveling	miombo	arboreal	terminal branches
2020	june	10/6/2020	12:00:00	Samaki	adult	male	OS	feeding	miombo	arboreal	central tree
2020	june	13/06/2020	15:38:00	Waiti	adult	male	OS	feeding	miombo	arboreal	terminal branches
2020	june	13/06/2020	15:44:00	Waiti	adult	male	OS	feeding	miombo	arboreal	terminal branches
2020	june	13/06/2020	15:28:00	Zai	adult	female	OS	feeding	miombo	arboreal	terminal branches
2020	june	15/06/2020	9:12:00	Waiti	adult	male	OS	feeding	miombo	arboreal	terminal branches
2020	june	20/06/2020	7:34:00	Bonge	adult	male	OS	feeding	forest	arboreal	terminal branches
2020	july	2/7/2020	8:54:00	Samaki	adult	male	OS	other	miombo	arboreal	terminal branches
2020	july	2/7/2020	13:30:00	Waiti	adult	male	OS	feeding	miombo	arboreal	terminal branches
2020	july	2/7/2020	13:44:00	Waiti	adult	male	OS	feeding	miombo	arboreal	terminal branches
2020	july	3/7/2020	7:42:00	Mbaya	adult	male	OS	other	miombo	terrestrial	ground
2020	july	7/7/2020	9:12:00	Kinanda	adult	female	BW	feeding	miombo	arboreal	terminal branches
2020	july	7/7/2020	14:58:00	Jua	adult	female	BW	feeding	miombo	arboreal	terminal branches
2020	july	10/7/2020	13:14:00	Elisha	adult	male	OS	feeding	miombo	arboreal	terminal branches
2020	july	18/07/2020	17:34:00	Zai	adult	female	BW	feeding	forest	arboreal	terminal branches
2020	july	22/07/2020	16:34:00	Mbaya	adult	male	BW	feeding	miombo	arboreal	terminal branches
2020	july	22/07/2020	17:38:00	Bonge	adult	male	OS	feeding	miombo	terrestrial	ground
2020	july	24/07/2020	15:28:00	Kinanda	adult	female	BW	feeding	forest	arboreal	central tree
2020	july	24/07/2020	17:56:00	Imba	adult	male	OS	other	miombo	terrestrial	ground
2020	july	27/07/2020	12:04:00	Jua	adult	female	OS	feeding	miombo	arboreal	terminal branches
2020	july	30/07/2020	14:42:00	Zai	adult	female	BW	feeding	forest	arboreal	terminal branches
2020	july	31/07/2020	7:20:00	Zai	adult	female	OS	resting	forest	arboreal	terminal branches
2020	august	1/8/2020	11:48:00	Kovujicho	adult	female	OS	feeding	miombo	arboreal	terminal branches
2020	august	2/8/2020	10:44:00	Bonge	adult	male	OS	other	miombo	arboreal	terminal branches
2020	august	5/8/2020	9:28:00	Baseka	adult	female	OS	feeding	forest	arboreal	terminal branches
2020	august	9/8/2020	11:34:00	Baseka	adult	female	BW	feeding	forest	arboreal	terminal branches
2020	august	14/08/2020	9:44:00	Jua	adult	female	OS	feeding	forest	arboreal	terminal branches
2020	august	15/08/2020	7:50:00	Zai	adult	female	OS	feeding	forest	arboreal	terminal branches
2020	august	21/08/2020	8:36:00	Waiti	adult	male	OS	feeding	miombo	terrestrial	ground
2020	august	26/08/2020	8:20:00	Mbaya	adult	male	BW	other	miombo	terrestrial	ground
2020	august	26/08/2020	11:34:00	Bonge	adult	male	OS	feeding	miombo	terrestrial	ground
2020	august	26/08/2020	11:40:00	Bonge	adult	male	OS	feeding	miombo	terrestrial	ground
2020	august	28/08/2020	11:56:00	Kinanda	adult	female	BW	other	forest	terrestrial	ground
2020	august	30/08/2020	13:50:00	Jua	adult	female	BW	feeding	forest	arboreal	terminal branches
2020	august	31/08/2020	7:12:00	Maua	adult	female	BW	feeding	forest	arboreal	terminal branches
2020	september	2/9/2020	14:44:00	Jua	adult	female	OS	feeding	miombo	terrestrial	ground
2020	september	2/9/2020	17:38:00	Zai	adult	female	OS	other	miombo	arboreal	terminal branches
2020	september	6/9/2020	13:48:00	Kinanda	adult	female	BW	feeding	forest	arboreal	terminal branches
2020	september	6/9/2020	18:44:00	Samaki	adult	male	OS	other	miombo	arboreal	terminal branches
2020	september	13/09/2020	7:22:00	Jua	adult	female	OS	feeding	miombo	arboreal	terminal branches
2020	september	19/09/2020	10:52:00	Imba	adult	male	BW	other	miombo	terrestrial	ground
2020	september	21/09/2020	17:02:00	Elisha	adult	male	OS	other	miombo	terrestrial	ground
2020	september	21/09/2020	17:46:00	Elisha	adult	male	OS	feeding	forest	arboreal	terminal branches
2020	september	22/09/2020	17:24:00	Baseka	adult	female	OS	other	grassland	terrestrial	ground
2020	september	22/09/2020	17:42:00	Baseka	adult	female	OS	feeding	miombo	terrestrial	ground
2020	september	23/09/2020	11:30:00	Baseka	adult	female	BW	feeding	forest	arboreal	terminal branches
2020	september	23/09/2020	12:44:00	Baseka	adult	female	BW	feeding	forest	arboreal	terminal branches
2020	september	26/09/2020	7:18:00	Imba	adult	male	OS	other	miombo	terrestrial	ground
2020	september	27/09/2020	7:08:00	Kovujicho	adult	female	BW	traveling	miombo	arboreal	central tree
2020	october	5/10/2020	9:46:00	Jua	adult	female	BW	feeding	miombo	terrestrial	ground
2020	october	5/10/2020	12:38:00	Baseka	adult	female	BW	feeding	forest	arboreal	terminal branches
2020	october	6/10/2020	16:52:00	Imba	adult	male	BW	other	miombo	terrestrial	ground
2020	october	14/10/2020	7:30:00	Bonge	adult	male	OS	other	miombo	terrestrial	ground
2020	october	14/10/2020	8:16:00	Bonge	adult	male	OS	feeding	miombo	arboreal	terminal branches
2020	october	15/10/2020	16:36:00	Waiti	adult	male	OS	feeding	miombo	arboreal	terminal branches
2020	october	19/10/2020	11:44:00	Kovujicho	adult	female	OS	feeding	miombo	arboreal	terminal branches
2020	november	21/11/2020	7:36:00	Waiti	adult	male	OS	other	miombo	terrestrial	ground
2020	november	29/11/2020	14:26:00	Imba	adult	male	OS	feeding	forest	arboreal	terminal branches
2020	november	29/11/2020	14:28:00	Imba	adult	male	OS	feeding	forest	arboreal	terminal branches
2021	june	6/6/2021	15:08:00	Zai	adult	female	OS	feeding	forest	arboreal	terminal branches
2021	june	6/6/2021	15:10:00	Zai	adult	female	OS	feeding	forest	arboreal	terminal branches
2021	june	6/6/2021	15:12:00	Zai	adult	female	OS	feeding	forest	arboreal	terminal branches
2021	june	8/6/2021	8:30:00	Imba	adult	male	OS	feeding	forest	arboreal	terminal branches
2021	june	11/6/2021	7:30:00	Jua	adult	female	OS	feeding	forest	arboreal	terminal branches
2021	june	11/6/2021	7:32:00	Jua	adult	female	OS	feeding	forest	arboreal	terminal branches
2021	june	11/6/2021	7:34:00	Jua	adult	female	OS	feeding	forest	arboreal	terminal branches
2021	june	11/6/2021	11:16:00	Zai	adult	female	OS	feeding	forest	arboreal	terminal branches
2021	june	11/6/2021	11:18:00	Zai	adult	female	OS	feeding	forest	arboreal	terminal branches
2021	june	13/06/2021	17:36:00	Maua	adult	female	OS	other	forest	arboreal	terminal branches
2021	june	13/06/2021	17:38:00	Maua	adult	female	OS	other	forest	arboreal	terminal branches
2021	june	15/06/2021	9:58:00	Elisha	adult	male	OS	feeding	forest	arboreal	terminal branches
2021	june	15/06/2021	10:00:00	Elisha	adult	male	OS	feeding	forest	arboreal	terminal branches
2021	june	15/06/2021	9:58:00	Elisha	adult	male	OS	feeding	forest	arboreal	terminal branches
2021	june	15/06/2021	10:00:00	Elisha	adult	male	OS	feeding	forest	arboreal	terminal branches
2021	june	19/06/2021	8:34:00	Bonge	adult	male	OS	feeding	forest	arboreal	terminal branches
2021	june	19/06/2021	8:36:00	Bonge	adult	male	OS	feeding	forest	arboreal	terminal branches
2021	june	20/06/2021	18:28:00	Bonge	adult	male	OS	resting	miombo	terrestrial	ground
2021	june	20/06/2021	18:30:00	Bonge	adult	male	OS	resting	miombo	terrestrial	ground
2021	june	25/06/2021	7:42:00	Maua	adult	female	OS	feeding	forest	arboreal	terminal branches
2021	june	25/06/2021	7:44:00	Maua	adult	female	OS	feeding	forest	arboreal	terminal branches
