# Supplementary material for: Wild chimpanzee behavior suggests that a savanna-mosaic habitat did not support the emergence of hominin terrestrial bipedalism
Source: Sci Adv. 2022 Dec 14;8(50):eadd9752. doi: 10.1126/sciadv.add9752 (PMC9750136; doi:10.1126/sciadv.add9752)
Supplement: Supplementary file 2 — Data S1 to S3 [file sciadv.add9752_data_s1_to_s3.zip › sciadv.add9752_data_s2.csv]

	mazingira	Grouped.activity	season	sex	Chimp.iD	newstratum
1	forest	traveling	wet	male	Kitambi	1
2	forest	traveling	wet	male	Samaki	1
3	forest	traveling	wet	female	Maua	1
4	forest	traveling	wet	female	Maua	1
5	miombo	feeding	wet	female	Baseka	1
6	miombo	feeding	wet	female	Baseka	1
7	miombo	feeding	wet	female	Baseka	1
8	miombo	feeding	wet	female	Baseka	1
9	miombo	traveling	wet	female	Baseka	0
10	forest	traveling	wet	female	Baseka	1
11	forest	traveling	wet	female	Baseka	1
12	forest	traveling	wet	female	Maua	1
13	forest	feeding	wet	female	Maua	1
14	forest	traveling	wet	female	Maua	1
15	forest	traveling	wet	female	Maua	1
16	forest	feeding	wet	female	Maua	1
17	forest	traveling	wet	female	Maua	1
18	forest	traveling	wet	female	Maua	1
19	forest	feeding	wet	female	Maua	1
20	forest	traveling	wet	female	Maua	1
21	forest	traveling	wet	female	Maua	1
22	forest	feeding	wet	female	Maua	1
23	forest	traveling	wet	female	Jua	1
24	forest	traveling	wet	female	Jua	1
25	forest	traveling	wet	female	Jua	1
26	forest	traveling	wet	female	Jua	1
27	forest	traveling	wet	female	Jua	1
28	forest	traveling	wet	female	Jua	1
29	forest	feeding	wet	female	Jua	1
30	forest	feeding	wet	female	Jua	1
31	miombo	traveling	wet	female	Jua	0
32	miombo	traveling	wet	female	Jua	0
33	miombo	traveling	wet	female	Jua	0
34	forest	traveling	wet	female	Jua	0
35	forest	feeding	wet	male	Waiti	1
36	forest	traveling	wet	male	Waiti	0
37	forest	traveling	wet	male	Waiti	0
38	miombo	traveling	wet	male	Waiti	0
39	miombo	traveling	wet	male	Waiti	0
40	miombo	traveling	wet	male	Waiti	0
41	miombo	traveling	wet	female	Jua	0
42	miombo	traveling	wet	female	Jua	0
43	miombo	traveling	wet	male	Waiti	0
44	miombo	traveling	wet	male	Waiti	0
45	miombo	traveling	wet	male	Waiti	0
46	miombo	traveling	wet	male	Waiti	0
47	miombo	traveling	wet	male	Waiti	0
48	miombo	traveling	wet	male	Waiti	0
49	miombo	traveling	wet	male	Waiti	0
50	miombo	feeding	wet	female	Zai	1
51	miombo	traveling	wet	female	Zai	0
52	miombo	feeding	wet	female	Zai	1
53	miombo	traveling	wet	female	Zai	0
54	miombo	traveling	wet	female	Zai	0
55	miombo	traveling	wet	female	Zai	0
56	miombo	traveling	wet	female	Zai	0
57	miombo	traveling	wet	female	Zai	0
58	miombo	traveling	wet	female	Zai	0
59	miombo	traveling	wet	female	Zai	0
60	miombo	traveling	wet	female	Zai	1
61	miombo	traveling	wet	male	Waiti	0
62	miombo	traveling	wet	male	Waiti	0
63	miombo	traveling	wet	male	Waiti	0
64	miombo	traveling	wet	male	Waiti	0
65	miombo	traveling	wet	male	Waiti	0
66	miombo	traveling	wet	male	Waiti	0
67	miombo	traveling	wet	male	Waiti	0
68	forest	traveling	wet	female	Jua	1
69	forest	traveling	wet	female	Jua	1
70	forest	feeding	wet	female	Jua	1
71	forest	feeding	wet	female	Jua	1
72	forest	feeding	wet	female	Jua	1
73	forest	feeding	wet	female	Jua	1
74	forest	traveling	wet	female	Jua	1
75	forest	traveling	wet	female	Jua	1
76	forest	traveling	wet	female	Jua	1
77	forest	traveling	wet	female	Jua	1
78	forest	traveling	wet	female	Jua	1
79	forest	traveling	wet	female	Jua	1
80	forest	traveling	wet	female	Jua	1
81	forest	traveling	wet	female	Jua	1
82	forest	feeding	wet	male	Mbaya	1
83	forest	feeding	wet	male	Mbaya	1
84	forest	feeding	wet	male	Mbaya	1
85	forest	traveling	wet	female	Zai	1
86	forest	feeding	wet	female	Kinanda	1
87	forest	traveling	wet	female	Kinanda	1
88	forest	feeding	wet	female	Kinanda	1
89	forest	feeding	wet	female	Kinanda	1
90	forest	traveling	wet	female	Kinanda	1
91	forest	traveling	wet	female	Kinanda	1
92	forest	feeding	wet	female	Kinanda	1
93	forest	feeding	wet	female	Kinanda	1
94	forest	feeding	wet	female	Jua	1
95	forest	feeding	wet	female	Jua	1
96	forest	feeding	wet	female	Jua	1
97	forest	feeding	wet	female	Jua	1
98	forest	traveling	wet	female	Jua	1
99	forest	feeding	wet	female	Jua	1
100	forest	feeding	wet	male	Elisha	1
101	forest	feeding	wet	male	Elisha	1
102	forest	feeding	wet	male	Elisha	1
103	miombo	traveling	wet	male	Elisha	0
104	miombo	traveling	wet	male	Elisha	0
105	forest	feeding	wet	male	Elisha	1
106	forest	traveling	wet	female	Zai	1
107	forest	traveling	wet	female	Kinanda	1
108	forest	traveling	wet	female	Kinanda	1
109	miombo	traveling	wet	female	Kinanda	0
110	miombo	traveling	wet	female	Kinanda	0
111	miombo	traveling	wet	female	Kinanda	0
112	miombo	traveling	wet	female	Kinanda	0
113	miombo	traveling	wet	female	Kinanda	0
114	miombo	traveling	wet	female	Kinanda	0
115	miombo	traveling	wet	female	Kinanda	0
116	miombo	traveling	wet	female	Kinanda	0
117	miombo	traveling	wet	female	Kinanda	0
118	miombo	traveling	wet	female	Kinanda	0
119	miombo	traveling	wet	female	Kinanda	0
120	miombo	traveling	wet	female	Kinanda	0
121	miombo	traveling	wet	female	Kinanda	0
122	miombo	traveling	wet	female	Kinanda	0
123	miombo	traveling	wet	female	Kinanda	0
124	forest	traveling	wet	female	Jua	1
125	forest	feeding	wet	male	Imba	1
126	miombo	traveling	wet	male	Imba	0
127	miombo	traveling	wet	male	Imba	1
128	forest	traveling	wet	female	Kovujicho	1
129	forest	traveling	wet	female	Kovujicho	1
130	forest	traveling	wet	male	Elisha	1
131	forest	feeding	wet	male	Imba	1
132	miombo	feeding	wet	male	Imba	1
133	miombo	traveling	wet	male	Imba	0
134	miombo	traveling	wet	male	Imba	0
135	miombo	traveling	wet	male	Waiti	0
136	miombo	traveling	wet	male	Waiti	0
137	miombo	traveling	wet	male	Waiti	0
138	miombo	traveling	wet	male	Waiti	0
139	miombo	traveling	wet	male	Waiti	0
140	miombo	traveling	wet	male	Waiti	0
141	miombo	traveling	wet	male	Waiti	0
142	miombo	traveling	wet	male	Waiti	0
143	miombo	traveling	wet	male	Waiti	0
144	miombo	traveling	wet	male	Waiti	0
145	miombo	traveling	wet	male	Waiti	0
146	miombo	traveling	wet	male	Waiti	0
147	miombo	traveling	wet	male	Waiti	0
148	miombo	traveling	wet	male	Waiti	0
149	miombo	traveling	wet	male	Waiti	0
150	forest	feeding	wet	male	Elisha	1
151	forest	feeding	wet	male	Elisha	0
152	forest	feeding	wet	male	Elisha	0
153	miombo	feeding	wet	male	Elisha	0
154	miombo	feeding	wet	male	Elisha	0
155	miombo	feeding	wet	male	Elisha	0
156	forest	feeding	wet	male	Elisha	1
157	forest	feeding	wet	male	Elisha	1
158	forest	feeding	wet	male	Waiti	1
159	forest	feeding	wet	male	Waiti	1
160	forest	feeding	wet	male	Waiti	1
161	forest	feeding	wet	male	Waiti	1
162	forest	feeding	wet	male	Waiti	1
163	forest	feeding	wet	male	Waiti	1
164	miombo	traveling	wet	male	Samaki	0
165	miombo	traveling	wet	male	Waiti	0
166	miombo	traveling	wet	male	Waiti	0
167	miombo	traveling	wet	male	Waiti	0
168	miombo	traveling	wet	male	Waiti	0
169	miombo	feeding	wet	male	Waiti	0
170	miombo	feeding	wet	male	Waiti	0
171	miombo	feeding	wet	male	Waiti	0
172	miombo	feeding	wet	male	Waiti	0
173	forest	feeding	wet	female	Zai	1
174	forest	feeding	wet	female	Zai	1
175	forest	feeding	wet	female	Zai	1
176	forest	feeding	wet	female	Zai	1
177	forest	feeding	wet	female	Zai	1
178	forest	feeding	wet	female	Zai	1
179	forest	feeding	wet	female	Zai	1
180	forest	feeding	wet	female	Zai	1
181	miombo	traveling	early dry	male	Imba	0
182	miombo	traveling	early dry	male	Imba	0
183	miombo	traveling	early dry	male	Imba	0
184	miombo	feeding	early dry	male	Imba	1
185	miombo	traveling	early dry	male	Imba	0
186	miombo	traveling	early dry	male	Imba	0
187	miombo	traveling	early dry	male	Imba	0
188	miombo	traveling	early dry	male	Imba	0
189	miombo	traveling	early dry	male	Imba	0
190	miombo	traveling	early dry	male	Imba	0
191	miombo	traveling	early dry	male	Imba	0
192	miombo	traveling	early dry	male	Imba	0
193	miombo	traveling	early dry	male	Imba	0
194	miombo	feeding	early dry	male	Imba	1
195	miombo	traveling	early dry	male	Imba	1
196	miombo	traveling	early dry	male	Imba	0
197	miombo	traveling	early dry	male	Imba	0
198	miombo	traveling	early dry	male	Imba	0
199	miombo	traveling	early dry	male	Imba	0
200	miombo	traveling	early dry	male	Imba	0
201	forest	traveling	early dry	male	Mbaya	0
202	forest	traveling	early dry	male	Mbaya	0
203	miombo	traveling	early dry	male	Mbaya	0
204	miombo	traveling	early dry	male	Mbaya	0
205	miombo	feeding	early dry	male	Mbaya	0
206	miombo	traveling	early dry	male	Mbaya	0
207	miombo	traveling	early dry	male	Mbaya	0
208	miombo	traveling	early dry	male	Mbaya	0
209	miombo	traveling	early dry	male	Mbaya	0
210	miombo	traveling	early dry	male	Mbaya	0
211	miombo	traveling	early dry	male	Mbaya	0
212	miombo	traveling	early dry	male	Mbaya	0
213	forest	feeding	early dry	female	Jua	1
214	forest	feeding	early dry	female	Jua	1
215	forest	feeding	early dry	female	Jua	1
216	forest	feeding	early dry	female	Jua	1
217	forest	feeding	early dry	female	Kinanda	1
218	forest	feeding	early dry	female	Kinanda	1
219	forest	feeding	early dry	female	Kinanda	1
220	forest	feeding	early dry	female	Kinanda	1
221	forest	feeding	early dry	female	Kinanda	1
222	forest	feeding	early dry	female	Jua	1
223	forest	feeding	early dry	female	Jua	1
224	forest	feeding	early dry	female	Jua	1
225	forest	traveling	early dry	female	Jua	1
226	forest	traveling	early dry	female	Jua	1
227	forest	traveling	early dry	female	Jua	1
228	forest	traveling	early dry	female	Jua	0
229	forest	traveling	early dry	female	Jua	0
230	miombo	traveling	early dry	female	Jua	0
231	miombo	traveling	early dry	female	Jua	0
232	miombo	traveling	early dry	female	Jua	0
233	miombo	traveling	early dry	female	Jua	0
234	miombo	traveling	early dry	female	Jua	0
235	miombo	feeding	early dry	female	Jua	1
236	miombo	feeding	early dry	female	Jua	0
237	forest	traveling	early dry	female	Maua	1
238	forest	traveling	early dry	female	Maua	0
239	forest	feeding	early dry	male	Elisha	1
240	forest	feeding	early dry	male	Elisha	1
241	forest	feeding	early dry	male	Bonge	1
242	forest	feeding	early dry	male	Bonge	1
243	forest	traveling	early dry	male	Imba	0
244	forest	traveling	early dry	male	Imba	0
245	forest	traveling	early dry	male	Waiti	0
246	forest	traveling	early dry	male	Kitambi	0
247	forest	traveling	early dry	male	Kitambi	0
248	forest	traveling	early dry	male	Kitambi	0
249	forest	traveling	early dry	male	Kitambi	0
250	forest	traveling	early dry	male	Kitambi	0
251	forest	feeding	early dry	female	Jua	1
252	forest	feeding	early dry	female	Jua	1
253	forest	feeding	early dry	female	Kinanda	1
254	forest	feeding	early dry	male	Mbaya	1
255	forest	feeding	early dry	male	Mbaya	1
256	forest	feeding	early dry	male	Mbaya	1
257	miombo	traveling	early dry	male	Mbaya	0
258	forest	feeding	early dry	female	Maua	1
259	forest	feeding	early dry	female	Kovujicho	1
260	forest	feeding	early dry	female	Kovujicho	1
261	forest	traveling	early dry	female	Kovujicho	1
262	forest	traveling	early dry	female	Kovujicho	0
263	forest	traveling	early dry	female	Kovujicho	0
264	forest	traveling	early dry	female	Kovujicho	0
265	forest	traveling	early dry	male	Waiti	0
266	forest	traveling	early dry	male	Waiti	1
267	forest	feeding	early dry	male	Waiti	1
268	forest	traveling	early dry	female	Maua	0
269	forest	traveling	early dry	female	Maua	0
270	forest	traveling	early dry	male	Bonge	0
271	forest	traveling	early dry	male	Bonge	0
272	forest	traveling	early dry	male	Bonge	0
273	miombo	traveling	early dry	male	Bonge	0
274	miombo	traveling	early dry	male	Bonge	0
275	miombo	traveling	early dry	male	Bonge	0
276	miombo	traveling	early dry	male	Bonge	0
277	forest	traveling	early dry	male	Samaki	0
278	forest	traveling	early dry	male	Samaki	0
279	miombo	traveling	early dry	male	Samaki	0
280	miombo	traveling	early dry	male	Samaki	0
281	miombo	traveling	early dry	male	Samaki	0
282	miombo	traveling	early dry	male	Samaki	0
283	miombo	traveling	early dry	male	Samaki	0
284	miombo	feeding	early dry	female	Zai	0
285	miombo	feeding	early dry	female	Zai	0
286	miombo	feeding	early dry	female	Zai	0
287	miombo	feeding	early dry	female	Zai	0
288	miombo	feeding	early dry	female	Zai	0
289	miombo	feeding	early dry	female	Zai	1
290	miombo	feeding	early dry	female	Kinanda	0
291	miombo	feeding	early dry	female	Kinanda	0
292	miombo	feeding	early dry	female	Kinanda	0
293	miombo	traveling	early dry	female	Kinanda	0
294	miombo	traveling	early dry	female	Kinanda	1
295	forest	traveling	early dry	female	Kovujicho	1
296	forest	traveling	early dry	female	Kovujicho	0
297	forest	traveling	early dry	female	Kovujicho	0
298	forest	traveling	early dry	female	Jua	1
299	forest	traveling	early dry	female	Jua	1
300	forest	traveling	early dry	female	Jua	1
301	forest	traveling	early dry	female	Jua	1
302	forest	traveling	early dry	female	Jua	1
303	forest	traveling	early dry	female	Jua	1
304	forest	traveling	early dry	female	Jua	1
305	forest	traveling	early dry	female	Jua	1
306	miombo	feeding	early dry	male	Bonge	1
307	miombo	feeding	early dry	male	Bonge	1
308	miombo	traveling	early dry	male	Bonge	1
309	miombo	traveling	early dry	male	Bonge	1
310	forest	traveling	early dry	male	Kitambi	0
311	forest	traveling	early dry	male	Kitambi	0
312	forest	traveling	early dry	male	Kitambi	0
313	miombo	traveling	early dry	male	Kitambi	0
314	miombo	traveling	early dry	male	Kitambi	0
315	forest	traveling	early dry	male	Samaki	0
316	forest	traveling	early dry	male	Samaki	0
317	forest	feeding	early dry	female	Kinanda	1
318	forest	traveling	early dry	female	Kinanda	1
319	forest	traveling	early dry	female	Kinanda	1
320	forest	traveling	early dry	female	Kinanda	1
321	forest	feeding	early dry	male	Samaki	1
322	miombo	traveling	early dry	male	Waiti	1
323	miombo	traveling	early dry	male	Waiti	1
324	miombo	traveling	early dry	male	Waiti	0
325	miombo	traveling	early dry	female	Zai	1
326	miombo	traveling	early dry	female	Zai	1
327	miombo	traveling	early dry	female	Zai	1
328	miombo	traveling	early dry	female	Zai	1
329	miombo	traveling	early dry	female	Zai	0
330	miombo	traveling	early dry	male	Waiti	1
331	miombo	feeding	early dry	male	Waiti	1
332	miombo	feeding	early dry	male	Waiti	1
333	miombo	feeding	early dry	male	Waiti	1
334	miombo	traveling	early dry	male	Waiti	0
335	miombo	traveling	early dry	male	Waiti	0
336	miombo	traveling	early dry	male	Waiti	0
337	miombo	traveling	early dry	male	Waiti	0
338	miombo	traveling	early dry	male	Waiti	0
339	miombo	traveling	early dry	male	Waiti	1
340	miombo	traveling	early dry	male	Waiti	0
341	miombo	traveling	early dry	male	Waiti	0
342	miombo	traveling	early dry	male	Waiti	0
343	miombo	traveling	early dry	male	Waiti	0
344	miombo	traveling	early dry	male	Waiti	0
345	miombo	traveling	early dry	male	Waiti	0
346	miombo	traveling	early dry	male	Waiti	0
347	miombo	traveling	early dry	male	Waiti	1
348	miombo	feeding	early dry	female	Maua	1
349	miombo	traveling	early dry	female	Maua	0
350	miombo	traveling	early dry	female	Maua	0
351	miombo	feeding	early dry	female	Zai	1
352	miombo	feeding	early dry	female	Zai	1
353	forest	traveling	early dry	female	Zai	1
354	forest	traveling	early dry	female	Zai	1
355	forest	traveling	early dry	female	Zai	0
356	forest	feeding	early dry	male	Bonge	1
357	forest	feeding	early dry	male	Bonge	1
358	forest	feeding	early dry	male	Bonge	1
359	miombo	feeding	early dry	male	Bonge	1
360	miombo	traveling	early dry	male	Bonge	0
361	miombo	traveling	early dry	male	Bonge	0
362	miombo	traveling	early dry	male	Bonge	0
363	miombo	traveling	early dry	male	Bonge	0
364	miombo	traveling	early dry	male	Bonge	0
365	miombo	traveling	early dry	male	Bonge	0
366	miombo	traveling	early dry	male	Bonge	0
367	miombo	traveling	early dry	male	Bonge	0
368	miombo	traveling	early dry	male	Bonge	0
369	miombo	feeding	early dry	male	Bonge	1
370	forest	traveling	early dry	female	Maua	1
371	forest	traveling	early dry	female	Maua	0
372	forest	traveling	early dry	female	Kovujicho	1
373	forest	traveling	early dry	female	Kovujicho	0
374	forest	traveling	early dry	female	Kovujicho	0
375	forest	traveling	early dry	female	Kovujicho	1
376	forest	traveling	early dry	female	Kovujicho	1
377	forest	feeding	early dry	female	Kovujicho	1
378	forest	traveling	early dry	female	Kovujicho	1
379	forest	traveling	early dry	female	Kovujicho	0
380	forest	traveling	early dry	female	Kovujicho	0
381	forest	traveling	early dry	female	Kovujicho	0
382	miombo	traveling	early dry	male	Elisha	0
383	miombo	traveling	early dry	male	Elisha	0
384	miombo	traveling	early dry	male	Elisha	0
385	miombo	feeding	early dry	male	Elisha	1
386	miombo	feeding	early dry	male	Elisha	1
387	miombo	traveling	early dry	male	Elisha	0
388	miombo	traveling	early dry	male	Elisha	0
389	miombo	traveling	early dry	male	Elisha	0
390	miombo	traveling	early dry	male	Elisha	1
391	miombo	traveling	early dry	female	Kovujicho	0
392	miombo	traveling	early dry	female	Kovujicho	0
393	miombo	traveling	early dry	female	Kovujicho	0
394	miombo	traveling	early dry	female	Kovujicho	0
395	miombo	traveling	early dry	female	Kovujicho	0
396	miombo	traveling	early dry	female	Kovujicho	0
397	miombo	traveling	early dry	female	Kovujicho	0
398	miombo	traveling	early dry	male	Mbaya	1
399	miombo	traveling	early dry	male	Mbaya	0
400	miombo	traveling	early dry	male	Mbaya	1
401	miombo	traveling	early dry	male	Mbaya	0
402	miombo	traveling	early dry	male	Mbaya	1
403	miombo	traveling	early dry	male	Mbaya	0
404	miombo	traveling	early dry	male	Mbaya	1
405	miombo	feeding	early dry	male	Mbaya	1
406	miombo	traveling	early dry	female	Kovujicho	1
407	miombo	traveling	early dry	female	Kovujicho	0
408	miombo	traveling	early dry	female	Kovujicho	0
409	miombo	traveling	early dry	female	Kovujicho	0
410	miombo	traveling	early dry	female	Kovujicho	0
411	miombo	traveling	early dry	female	Kovujicho	0
412	miombo	traveling	early dry	female	Kovujicho	0
413	miombo	feeding	early dry	female	Jua	1
414	miombo	traveling	early dry	female	Jua	1
415	miombo	traveling	early dry	female	Jua	0
416	miombo	traveling	early dry	female	Jua	0
417	miombo	traveling	early dry	female	Jua	0
418	forest	traveling	early dry	female	Jua	0
419	miombo	traveling	early dry	male	Imba	0
420	miombo	traveling	early dry	male	Imba	0
421	miombo	traveling	early dry	male	Imba	0
422	miombo	traveling	early dry	male	Imba	0
423	miombo	traveling	early dry	male	Imba	0
424	miombo	traveling	early dry	male	Imba	0
425	miombo	traveling	early dry	female	Jua	0
426	miombo	traveling	early dry	female	Jua	0
427	miombo	traveling	early dry	female	Jua	0
428	miombo	traveling	early dry	female	Jua	0
429	miombo	traveling	early dry	female	Jua	0
430	miombo	feeding	early dry	female	Jua	1
431	miombo	feeding	early dry	female	Jua	1
432	miombo	traveling	early dry	female	Jua	1
433	forest	traveling	early dry	male	Imba	1
434	forest	traveling	early dry	male	Imba	0
435	forest	traveling	early dry	male	Imba	0
436	forest	traveling	early dry	male	Imba	0
437	forest	traveling	early dry	male	Imba	0
438	miombo	traveling	early dry	male	Imba	0
439	forest	traveling	early dry	male	Imba	0
440	forest	traveling	early dry	female	Kovujicho	0
441	forest	traveling	early dry	female	Kovujicho	0
442	forest	traveling	early dry	female	Kovujicho	0
443	miombo	traveling	early dry	female	Kovujicho	0
444	miombo	traveling	early dry	female	Kovujicho	0
445	miombo	traveling	early dry	female	Kovujicho	0
446	miombo	feeding	early dry	female	Kovujicho	1
447	miombo	feeding	early dry	female	Kovujicho	1
448	miombo	traveling	early dry	female	Kovujicho	0
449	miombo	traveling	early dry	female	Kovujicho	0
450	miombo	traveling	early dry	female	Kovujicho	0
451	miombo	feeding	early dry	female	Kovujicho	1
452	miombo	traveling	early dry	female	Baseka	1
453	miombo	traveling	early dry	female	Baseka	0
454	miombo	traveling	early dry	female	Baseka	0
455	miombo	traveling	early dry	female	Baseka	0
456	miombo	traveling	early dry	female	Baseka	0
457	miombo	traveling	early dry	female	Baseka	0
458	miombo	traveling	early dry	female	Baseka	0
459	miombo	traveling	early dry	female	Baseka	0
460	miombo	traveling	early dry	female	Baseka	0
461	miombo	traveling	early dry	female	Baseka	0
462	miombo	traveling	early dry	female	Baseka	0
463	miombo	traveling	early dry	female	Baseka	1
464	miombo	traveling	early dry	female	Baseka	0
465	miombo	traveling	early dry	female	Baseka	0
466	miombo	traveling	early dry	female	Baseka	0
467	miombo	traveling	early dry	female	Baseka	0
468	miombo	traveling	early dry	female	Baseka	0
469	miombo	traveling	early dry	female	Baseka	0
470	miombo	traveling	early dry	female	Baseka	0
471	miombo	traveling	early dry	female	Baseka	0
472	miombo	traveling	early dry	female	Baseka	0
473	miombo	traveling	early dry	female	Baseka	0
474	forest	traveling	early dry	male	Mbaya	0
475	forest	traveling	early dry	male	Mbaya	0
476	miombo	traveling	early dry	male	Mbaya	0
477	miombo	traveling	early dry	male	Mbaya	0
478	miombo	traveling	early dry	male	Mbaya	0
479	miombo	traveling	early dry	male	Mbaya	0
480	miombo	feeding	early dry	male	Mbaya	1
481	miombo	traveling	early dry	male	Mbaya	0
482	miombo	traveling	early dry	male	Mbaya	0
483	miombo	traveling	early dry	male	Elisha	0
484	miombo	traveling	early dry	male	Elisha	0
485	miombo	traveling	early dry	male	Elisha	0
486	miombo	traveling	early dry	male	Elisha	0
487	miombo	traveling	early dry	male	Elisha	0
488	miombo	traveling	early dry	male	Elisha	0
489	miombo	traveling	early dry	male	Elisha	0
490	miombo	traveling	early dry	male	Elisha	0
491	miombo	traveling	early dry	male	Elisha	0
492	miombo	traveling	early dry	male	Elisha	0
493	miombo	traveling	early dry	male	Elisha	0
494	miombo	traveling	early dry	male	Elisha	0
495	miombo	traveling	early dry	male	Imba	0
496	miombo	traveling	early dry	male	Imba	1
497	miombo	traveling	early dry	male	Imba	0
498	miombo	traveling	early dry	male	Imba	0
499	miombo	traveling	early dry	male	Imba	0
500	miombo	traveling	early dry	male	Imba	0
501	miombo	traveling	early dry	male	Imba	0
502	miombo	traveling	early dry	male	Imba	0
503	miombo	feeding	early dry	male	Imba	0
504	miombo	feeding	early dry	male	Imba	0
505	miombo	feeding	early dry	male	Imba	0
506	miombo	traveling	early dry	male	Imba	0
507	miombo	traveling	early dry	male	Imba	0
508	miombo	traveling	early dry	male	Imba	0
509	miombo	traveling	early dry	male	Waiti	0
510	miombo	traveling	early dry	male	Mbaya	0
511	miombo	traveling	early dry	male	Mbaya	0
512	miombo	traveling	early dry	male	Bonge	0
513	miombo	traveling	early dry	male	Bonge	0
514	miombo	traveling	early dry	male	Bonge	0
515	miombo	traveling	early dry	male	Bonge	0
516	miombo	traveling	early dry	male	Bonge	0
517	miombo	traveling	early dry	male	Bonge	0
518	miombo	traveling	early dry	male	Bonge	0
519	miombo	traveling	early dry	male	Bonge	0
520	miombo	traveling	early dry	male	Bonge	0
521	miombo	traveling	early dry	male	Mbaya	0
522	miombo	traveling	early dry	male	Mbaya	0
523	miombo	traveling	early dry	male	Mbaya	1
524	miombo	traveling	early dry	female	Kinanda	1
525	miombo	traveling	early dry	female	Kinanda	0
526	miombo	traveling	early dry	female	Kinanda	0
527	miombo	traveling	early dry	female	Kinanda	0
528	miombo	feeding	early dry	female	Kinanda	1
529	miombo	feeding	early dry	female	Kinanda	1
530	miombo	feeding	early dry	female	Jua	1
531	miombo	feeding	early dry	female	Kinanda	1
532	miombo	feeding	early dry	female	Jua	1
533	miombo	feeding	early dry	female	Jua	1
534	miombo	feeding	early dry	female	Jua	1
535	miombo	feeding	early dry	female	Jua	1
536	forest	feeding	early dry	male	Waiti	1
537	forest	traveling	early dry	male	Waiti	0
538	miombo	traveling	early dry	male	Waiti	0
539	miombo	traveling	early dry	male	Waiti	0
540	miombo	traveling	early dry	male	Waiti	0
541	miombo	traveling	early dry	male	Waiti	0
542	forest	traveling	early dry	male	Elisha	0
543	forest	traveling	early dry	male	Elisha	0
544	forest	traveling	early dry	male	Elisha	0
545	miombo	traveling	early dry	male	Elisha	0
546	miombo	traveling	early dry	male	Elisha	0
547	miombo	traveling	early dry	male	Elisha	0
548	miombo	feeding	early dry	male	Elisha	1
549	miombo	traveling	early dry	male	Elisha	0
550	miombo	feeding	early dry	male	Imba	1
551	miombo	traveling	early dry	male	Imba	0
552	miombo	traveling	early dry	male	Imba	0
553	miombo	traveling	early dry	male	Imba	0
554	miombo	traveling	early dry	male	Imba	0
555	miombo	feeding	early dry	male	Samaki	1
556	miombo	feeding	early dry	male	Elisha	1
557	miombo	traveling	early dry	female	Jua	1
558	miombo	traveling	early dry	female	Jua	0
559	miombo	traveling	early dry	female	Jua	0
560	miombo	traveling	early dry	female	Jua	0
561	miombo	traveling	early dry	female	Jua	0
562	miombo	traveling	early dry	female	Jua	0
563	forest	traveling	early dry	female	Jua	0
564	forest	feeding	early dry	female	Zai	1
565	forest	traveling	early dry	female	Jua	1
566	forest	traveling	early dry	female	Jua	1
567	forest	traveling	early dry	female	Jua	1
568	forest	traveling	early dry	female	Jua	1
569	forest	traveling	early dry	female	Jua	1
570	forest	traveling	early dry	female	Jua	1
571	forest	traveling	early dry	female	Jua	1
572	forest	traveling	early dry	female	Jua	1
573	forest	traveling	early dry	female	Jua	1
574	miombo	traveling	early dry	female	Jua	0
575	miombo	traveling	early dry	female	Jua	0
576	miombo	traveling	early dry	female	Jua	0
577	forest	traveling	early dry	female	Zai	0
578	forest	feeding	early dry	female	Zai	1
579	forest	traveling	early dry	female	Zai	1
580	forest	traveling	early dry	female	Zai	1
581	forest	feeding	early dry	female	Zai	1
582	forest	feeding	early dry	female	Zai	1
583	forest	feeding	early dry	female	Zai	1
584	forest	feeding	early dry	female	Zai	1
585	miombo	traveling	early dry	male	Bonge	0
586	miombo	traveling	early dry	male	Bonge	0
587	forest	traveling	early dry	male	Bonge	0
588	forest	traveling	early dry	male	Bonge	0
589	miombo	traveling	early dry	male	Bonge	0
590	miombo	traveling	early dry	male	Bonge	0
591	miombo	traveling	early dry	male	Bonge	0
592	miombo	traveling	early dry	male	Bonge	0
593	miombo	traveling	early dry	male	Bonge	0
594	miombo	traveling	early dry	male	Bonge	0
595	forest	feeding	early dry	male	Elisha	1
596	miombo	traveling	early dry	male	Elisha	1
597	miombo	traveling	early dry	male	Elisha	0
598	forest	feeding	early dry	male	Elisha	1
599	forest	feeding	early dry	male	Elisha	1
600	forest	feeding	early dry	male	Elisha	1
601	miombo	traveling	early dry	male	Elisha	0
602	miombo	traveling	early dry	male	Elisha	0
603	miombo	traveling	early dry	male	Elisha	0
604	miombo	traveling	early dry	male	Mbaya	0
605	miombo	traveling	early dry	male	Mbaya	1
606	miombo	traveling	early dry	female	Kovujicho	1
607	miombo	traveling	early dry	female	Kovujicho	0
608	miombo	traveling	early dry	female	Kovujicho	0
609	miombo	traveling	early dry	female	Kovujicho	0
610	miombo	traveling	early dry	male	Waiti	1
611	miombo	feeding	early dry	male	Waiti	1
612	miombo	feeding	early dry	male	Waiti	1
613	miombo	feeding	early dry	male	Waiti	1
614	miombo	feeding	early dry	male	Waiti	1
615	miombo	traveling	early dry	male	Waiti	0
616	miombo	traveling	early dry	male	Waiti	1
617	miombo	traveling	early dry	male	Waiti	1
618	miombo	traveling	early dry	male	Waiti	1
619	miombo	traveling	early dry	male	Waiti	1
620	miombo	feeding	early dry	male	Mbaya	1
621	miombo	feeding	early dry	male	Mbaya	1
622	miombo	feeding	early dry	male	Mbaya	1
623	miombo	traveling	early dry	male	Bonge	0
624	miombo	traveling	early dry	male	Bonge	0
625	miombo	traveling	early dry	male	Bonge	0
626	forest	traveling	early dry	male	Bonge	0
627	forest	traveling	early dry	male	Bonge	0
628	miombo	traveling	early dry	male	Bonge	0
629	miombo	feeding	early dry	male	Bonge	1
630	miombo	traveling	early dry	male	Bonge	0
631	miombo	traveling	early dry	male	Bonge	0
632	miombo	traveling	early dry	female	Kinanda	1
633	miombo	traveling	early dry	female	Kinanda	0
634	miombo	traveling	early dry	female	Kinanda	0
635	miombo	traveling	early dry	female	Kinanda	0
636	miombo	traveling	early dry	female	Kinanda	1
637	miombo	feeding	early dry	female	Kinanda	1
638	miombo	feeding	early dry	female	Kinanda	1
639	miombo	feeding	early dry	female	Kinanda	1
640	miombo	feeding	early dry	female	Kinanda	1
641	miombo	feeding	early dry	female	Kovujicho	1
642	miombo	feeding	early dry	female	Kovujicho	1
643	miombo	traveling	early dry	female	Kovujicho	1
644	miombo	traveling	early dry	female	Kovujicho	0
645	miombo	traveling	early dry	female	Kovujicho	0
646	miombo	traveling	early dry	female	Kovujicho	0
647	miombo	traveling	early dry	female	Kovujicho	0
648	miombo	traveling	early dry	female	Kovujicho	1
649	miombo	traveling	early dry	female	Kovujicho	0
650	miombo	traveling	early dry	female	Kovujicho	0
651	miombo	traveling	early dry	female	Kinanda	0
652	miombo	traveling	early dry	female	Kinanda	0
653	miombo	traveling	early dry	female	Kinanda	0
654	miombo	traveling	early dry	female	Kinanda	0
655	miombo	traveling	early dry	female	Kinanda	0
656	miombo	feeding	early dry	female	Kinanda	1
657	miombo	feeding	early dry	female	Kinanda	1
658	miombo	feeding	early dry	female	Kinanda	1
659	miombo	feeding	early dry	female	Kinanda	1
660	miombo	feeding	early dry	female	Zai	1
661	miombo	feeding	early dry	female	Zai	1
662	miombo	feeding	early dry	female	Zai	1
663	miombo	feeding	early dry	female	Zai	1
664	miombo	feeding	early dry	female	Zai	1
665	miombo	traveling	early dry	female	Zai	0
666	miombo	traveling	early dry	female	Zai	0
667	miombo	feeding	early dry	female	Kinanda	1
668	miombo	traveling	early dry	female	Kinanda	1
669	miombo	traveling	early dry	female	Kinanda	1
670	miombo	traveling	early dry	female	Kinanda	0
671	forest	traveling	early dry	female	Kinanda	0
672	forest	traveling	early dry	female	Kinanda	0
673	forest	traveling	early dry	female	Kinanda	0
674	forest	feeding	early dry	female	Kinanda	1
675	forest	feeding	early dry	female	Kinanda	1
676	forest	feeding	early dry	female	Kinanda	1
677	forest	feeding	early dry	female	Kinanda	1
678	forest	traveling	early dry	female	Kinanda	0
679	forest	traveling	early dry	female	Kinanda	0
680	forest	traveling	early dry	female	Kinanda	1
681	forest	feeding	early dry	female	Kinanda	1
682	miombo	feeding	early dry	female	Zai	0
683	forest	feeding	early dry	female	Zai	0
684	miombo	traveling	early dry	female	Zai	0
685	miombo	traveling	early dry	female	Zai	0
686	miombo	traveling	early dry	female	Zai	0
687	forest	feeding	early dry	female	Kovujicho	1
688	forest	feeding	early dry	female	Kovujicho	1
689	forest	feeding	early dry	female	Kovujicho	1
690	forest	traveling	early dry	female	Kovujicho	1
691	forest	traveling	early dry	female	Kovujicho	1
692	forest	traveling	early dry	female	Kovujicho	1
693	forest	traveling	early dry	female	Kovujicho	1
694	forest	feeding	early dry	male	Elisha	1
695	forest	traveling	early dry	male	Elisha	1
696	miombo	traveling	early dry	male	Elisha	0
697	miombo	traveling	early dry	male	Elisha	0
698	miombo	feeding	early dry	male	Elisha	0
699	miombo	traveling	early dry	male	Imba	0
700	miombo	traveling	early dry	male	Imba	0
701	miombo	traveling	early dry	male	Imba	0
702	miombo	feeding	early dry	male	Elisha	1
703	miombo	traveling	early dry	male	Elisha	1
704	miombo	traveling	early dry	male	Elisha	0
705	miombo	traveling	early dry	male	Elisha	0
706	miombo	traveling	early dry	male	Elisha	0
707	miombo	traveling	early dry	male	Elisha	0
708	forest	traveling	early dry	male	Elisha	0
709	forest	traveling	early dry	male	Elisha	0
710	miombo	traveling	early dry	male	Imba	0
711	miombo	traveling	early dry	male	Imba	0
712	miombo	traveling	early dry	male	Imba	0
713	miombo	traveling	early dry	male	Imba	0
714	miombo	traveling	early dry	male	Imba	0
715	miombo	traveling	early dry	male	Imba	0
716	miombo	traveling	early dry	male	Imba	0
717	miombo	traveling	early dry	male	Imba	0
718	miombo	traveling	early dry	male	Imba	0
719	miombo	traveling	early dry	male	Imba	0
720	miombo	traveling	early dry	male	Imba	0
721	miombo	traveling	early dry	male	Imba	1
722	miombo	traveling	early dry	male	Imba	1
723	miombo	traveling	early dry	female	Zai	0
724	miombo	traveling	early dry	female	Zai	0
725	miombo	traveling	early dry	female	Zai	1
726	miombo	traveling	early dry	female	Zai	1
727	miombo	traveling	early dry	female	Zai	0
728	miombo	traveling	early dry	female	Zai	0
729	miombo	traveling	early dry	female	Zai	0
730	miombo	traveling	early dry	female	Zai	1
731	miombo	traveling	early dry	female	Zai	0
732	miombo	traveling	early dry	female	Zai	0
733	miombo	traveling	early dry	female	Zai	0
734	miombo	traveling	early dry	female	Zai	0
735	miombo	traveling	early dry	female	Zai	0
736	miombo	traveling	early dry	female	Zai	0
737	miombo	feeding	early dry	female	Jua	1
738	miombo	feeding	early dry	female	Jua	1
739	forest	traveling	early dry	female	Jua	1
740	forest	feeding	early dry	female	Jua	1
741	forest	feeding	early dry	female	Jua	1
742	forest	traveling	early dry	female	Jua	1
743	forest	traveling	early dry	female	Jua	1
744	forest	traveling	early dry	female	Jua	1
745	forest	traveling	early dry	female	Jua	0
746	forest	traveling	early dry	female	Jua	0
747	forest	traveling	early dry	female	Jua	1
748	forest	feeding	early dry	female	Jua	1
749	forest	traveling	early dry	female	Zai	1
750	forest	traveling	early dry	female	Zai	1
751	forest	feeding	early dry	female	Zai	1
752	forest	traveling	early dry	female	Zai	1
753	forest	traveling	early dry	female	Zai	1
754	forest	traveling	early dry	female	Zai	1
755	forest	traveling	early dry	female	Zai	1
756	forest	traveling	early dry	female	Zai	1
757	forest	traveling	early dry	female	Zai	0
758	forest	feeding	early dry	female	Zai	1
759	forest	traveling	early dry	female	Zai	1
760	forest	traveling	early dry	female	Zai	1
761	forest	traveling	early dry	female	Zai	1
762	forest	traveling	early dry	female	Zai	1
763	forest	traveling	early dry	female	Zai	1
764	forest	traveling	early dry	female	Zai	1
765	forest	traveling	early dry	female	Zai	1
766	forest	feeding	early dry	female	Zai	1
767	forest	traveling	early dry	female	Zai	1
768	forest	traveling	early dry	female	Zai	0
769	miombo	traveling	early dry	female	Zai	1
770	miombo	feeding	early dry	female	Zai	1
771	forest	feeding	early dry	male	Waiti	1
772	miombo	traveling	early dry	male	Waiti	1
773	miombo	traveling	early dry	male	Waiti	0
774	miombo	traveling	early dry	male	Waiti	0
775	forest	feeding	early dry	male	Waiti	1
776	forest	feeding	early dry	male	Waiti	1
777	miombo	traveling	early dry	female	Kovujicho	0
778	miombo	traveling	early dry	female	Kovujicho	0
779	miombo	traveling	early dry	female	Kovujicho	0
780	miombo	traveling	early dry	female	Kovujicho	0
781	forest	traveling	early dry	male	Waiti	0
782	forest	traveling	early dry	male	Waiti	0
783	forest	traveling	early dry	male	Waiti	0
784	forest	traveling	early dry	male	Waiti	0
785	miombo	traveling	early dry	male	Waiti	0
786	miombo	traveling	early dry	male	Waiti	0
787	miombo	traveling	early dry	male	Waiti	0
788	miombo	traveling	early dry	male	Waiti	0
789	miombo	traveling	late dry	female	Kovujicho	0
790	miombo	traveling	late dry	female	Kovujicho	0
791	miombo	traveling	late dry	female	Kovujicho	0
792	miombo	traveling	late dry	female	Kovujicho	0
793	miombo	traveling	late dry	female	Kovujicho	0
794	miombo	traveling	late dry	female	Kovujicho	0
795	miombo	traveling	late dry	female	Kovujicho	1
796	miombo	traveling	late dry	female	Kovujicho	1
797	miombo	traveling	late dry	female	Kovujicho	1
798	miombo	traveling	late dry	female	Kovujicho	0
799	miombo	traveling	late dry	female	Kovujicho	0
800	miombo	traveling	late dry	female	Kovujicho	0
801	miombo	traveling	late dry	female	Kovujicho	0
802	miombo	traveling	late dry	female	Kovujicho	0
803	miombo	traveling	late dry	female	Kovujicho	0
804	miombo	feeding	late dry	female	Kovujicho	1
805	miombo	traveling	late dry	male	Waiti	0
806	miombo	traveling	late dry	female	Kovujicho	0
807	miombo	traveling	late dry	female	Kovujicho	0
808	miombo	traveling	late dry	female	Kovujicho	0
809	miombo	traveling	late dry	female	Kovujicho	0
810	miombo	traveling	late dry	female	Kovujicho	0
811	miombo	traveling	late dry	female	Kovujicho	0
812	miombo	traveling	late dry	female	Kovujicho	0
813	miombo	traveling	late dry	female	Maua	1
814	miombo	feeding	late dry	female	Maua	1
815	miombo	feeding	late dry	female	Maua	1
816	miombo	feeding	late dry	female	Maua	1
817	miombo	feeding	late dry	female	Maua	1
818	miombo	feeding	late dry	female	Maua	1
819	miombo	traveling	late dry	male	Waiti	0
820	miombo	feeding	late dry	male	Bonge	1
821	miombo	traveling	late dry	female	Maua	0
822	miombo	traveling	late dry	female	Maua	0
823	miombo	traveling	late dry	female	Maua	1
824	miombo	traveling	late dry	female	Maua	1
825	miombo	traveling	late dry	male	Waiti	1
826	miombo	traveling	late dry	male	Waiti	0
827	miombo	traveling	late dry	male	Waiti	0
828	forest	feeding	late dry	male	Waiti	1
829	forest	feeding	late dry	male	Imba	1
830	forest	traveling	late dry	male	Bonge	1
831	forest	traveling	late dry	male	Bonge	0
832	forest	traveling	late dry	male	Bonge	0
833	forest	traveling	late dry	male	Bonge	0
834	forest	feeding	late dry	female	Baseka	1
835	forest	feeding	late dry	female	Baseka	1
836	forest	traveling	late dry	male	Bonge	1
837	forest	traveling	late dry	male	Bonge	1
838	forest	traveling	late dry	male	Bonge	0
839	forest	traveling	late dry	male	Bonge	0
840	forest	traveling	late dry	male	Bonge	0
841	forest	traveling	late dry	male	Bonge	0
842	forest	traveling	late dry	male	Bonge	1
843	forest	traveling	late dry	male	Bonge	1
844	forest	traveling	late dry	male	Bonge	1
845	miombo	traveling	late dry	female	Kinanda	1
846	miombo	traveling	late dry	female	Kinanda	1
847	miombo	traveling	late dry	female	Maua	0
848	miombo	traveling	late dry	female	Maua	1
849	miombo	traveling	late dry	female	Maua	1
850	miombo	traveling	late dry	female	Maua	0
851	miombo	traveling	late dry	female	Maua	0
852	miombo	traveling	late dry	female	Maua	0
853	forest	traveling	late dry	female	Maua	1
854	miombo	traveling	late dry	male	Imba	1
855	miombo	traveling	late dry	male	Imba	0
856	miombo	traveling	late dry	male	Imba	0
857	miombo	traveling	late dry	male	Imba	0
858	miombo	traveling	late dry	male	Imba	0
859	miombo	traveling	late dry	male	Imba	0
860	miombo	traveling	late dry	male	Imba	0
861	forest	traveling	late dry	male	Imba	0
862	miombo	traveling	late dry	male	Imba	0
863	forest	traveling	late dry	male	Imba	0
864	forest	feeding	late dry	female	Baseka	1
865	forest	feeding	late dry	female	Baseka	1
866	forest	feeding	late dry	female	Baseka	1
867	forest	traveling	late dry	female	Baseka	1
868	forest	traveling	late dry	female	Baseka	1
869	forest	feeding	late dry	female	Baseka	1
870	forest	feeding	late dry	female	Baseka	1
871	forest	traveling	late dry	female	Baseka	1
872	forest	feeding	late dry	female	Baseka	1
873	forest	traveling	late dry	female	Baseka	1
874	forest	traveling	late dry	male	Imba	0
875	forest	traveling	late dry	female	Kinanda	1
876	forest	traveling	late dry	female	Kinanda	1
877	forest	traveling	late dry	female	Kinanda	1
878	forest	traveling	late dry	female	Kinanda	1
879	forest	feeding	late dry	female	Kinanda	1
880	forest	feeding	late dry	female	Kinanda	1
881	forest	feeding	late dry	female	Kinanda	1
882	forest	feeding	late dry	male	Samaki	1
883	forest	traveling	late dry	male	Mbaya	1
884	forest	traveling	late dry	male	Mbaya	0
885	forest	traveling	late dry	male	Mbaya	0
886	forest	traveling	late dry	male	Mbaya	0
887	forest	traveling	late dry	male	Mbaya	0
888	forest	traveling	late dry	female	Zai	1
889	forest	traveling	late dry	female	Zai	0
890	forest	traveling	late dry	female	Zai	0
891	forest	traveling	late dry	female	Zai	1
892	forest	traveling	late dry	female	Zai	1
893	forest	traveling	late dry	female	Zai	1
894	forest	traveling	late dry	female	Zai	1
895	forest	traveling	late dry	female	Zai	1
896	forest	traveling	late dry	female	Jua	1
897	forest	traveling	late dry	female	Jua	1
898	forest	feeding	late dry	female	Jua	1
899	forest	feeding	late dry	female	Jua	1
900	forest	feeding	late dry	female	Jua	1
901	forest	feeding	late dry	female	Jua	1
902	forest	traveling	late dry	female	Jua	1
903	forest	traveling	late dry	female	Jua	1
904	miombo	traveling	late dry	female	Maua	0
905	miombo	traveling	late dry	female	Maua	0
906	miombo	traveling	late dry	female	Maua	0
907	miombo	traveling	late dry	female	Maua	0
908	miombo	traveling	late dry	female	Maua	0
909	miombo	traveling	late dry	female	Zai	0
910	miombo	traveling	late dry	female	Zai	0
911	miombo	traveling	late dry	female	Zai	0
912	miombo	traveling	late dry	female	Zai	0
913	miombo	traveling	late dry	female	Zai	1
914	forest	traveling	late dry	female	Zai	1
915	forest	traveling	late dry	female	Zai	1
916	forest	traveling	late dry	female	Zai	1
917	forest	feeding	late dry	female	Jua	1
918	forest	feeding	late dry	female	Jua	1
919	forest	traveling	late dry	female	Jua	1
920	forest	traveling	late dry	female	Jua	1
921	forest	traveling	late dry	female	Jua	1
922	forest	traveling	late dry	female	Jua	1
923	forest	feeding	late dry	female	Jua	1
924	forest	feeding	late dry	male	Mbaya	1
925	miombo	traveling	late dry	male	Mbaya	0
926	miombo	traveling	late dry	male	Mbaya	0
927	miombo	traveling	late dry	male	Mbaya	0
928	miombo	traveling	late dry	male	Mbaya	0
929	miombo	traveling	late dry	male	Mbaya	0
930	miombo	traveling	late dry	male	Mbaya	0
931	miombo	traveling	late dry	male	Mbaya	0
932	miombo	feeding	late dry	male	Mbaya	1
933	miombo	feeding	late dry	male	Mbaya	0
934	miombo	feeding	late dry	male	Mbaya	1
935	miombo	traveling	late dry	male	Mbaya	0
936	miombo	traveling	late dry	male	Mbaya	0
937	miombo	traveling	late dry	male	Mbaya	0
938	miombo	traveling	late dry	male	Mbaya	0
939	miombo	traveling	late dry	male	Mbaya	0
940	miombo	traveling	late dry	male	Waiti	0
941	miombo	traveling	late dry	male	Waiti	1
942	miombo	feeding	late dry	male	Waiti	1
943	miombo	traveling	late dry	male	Waiti	0
944	miombo	traveling	late dry	male	Waiti	0
945	miombo	traveling	late dry	male	Waiti	0
946	miombo	traveling	late dry	male	Waiti	0
947	miombo	traveling	late dry	male	Waiti	1
948	miombo	traveling	late dry	male	Waiti	0
949	miombo	traveling	late dry	male	Waiti	0
950	miombo	traveling	late dry	male	Waiti	0
951	miombo	traveling	late dry	male	Waiti	0
952	miombo	traveling	late dry	male	Samaki	0
953	miombo	traveling	late dry	male	Samaki	0
954	miombo	traveling	late dry	male	Samaki	0
955	miombo	traveling	late dry	male	Samaki	0
956	miombo	traveling	late dry	male	Samaki	0
957	miombo	traveling	late dry	male	Samaki	0
958	miombo	feeding	late dry	male	Samaki	1
959	miombo	traveling	late dry	male	Samaki	1
960	miombo	traveling	late dry	male	Samaki	0
961	miombo	traveling	late dry	male	Samaki	0
962	miombo	traveling	late dry	male	Samaki	0
963	miombo	traveling	late dry	male	Samaki	0
964	miombo	traveling	late dry	male	Samaki	0
965	miombo	traveling	late dry	male	Samaki	0
966	miombo	traveling	late dry	male	Samaki	0
967	forest	traveling	late dry	male	Imba	0
968	forest	traveling	late dry	male	Samaki	0
969	forest	traveling	late dry	female	Jua	1
970	miombo	traveling	late dry	male	Mbaya	0
971	miombo	traveling	late dry	male	Mbaya	0
972	miombo	traveling	late dry	male	Mbaya	0
973	miombo	traveling	late dry	male	Mbaya	0
974	miombo	traveling	late dry	male	Mbaya	0
975	miombo	traveling	late dry	male	Mbaya	0
976	miombo	traveling	late dry	male	Mbaya	0
977	miombo	traveling	late dry	male	Mbaya	0
978	miombo	traveling	late dry	male	Mbaya	0
979	miombo	traveling	late dry	male	Mbaya	0
980	miombo	traveling	late dry	male	Samaki	0
981	miombo	traveling	late dry	male	Samaki	0
982	miombo	traveling	late dry	male	Samaki	0
983	miombo	traveling	late dry	male	Samaki	0
984	miombo	traveling	late dry	male	Samaki	0
985	miombo	traveling	late dry	male	Samaki	0
986	miombo	traveling	late dry	male	Bonge	0
987	miombo	traveling	late dry	male	Bonge	0
988	miombo	traveling	late dry	male	Bonge	0
989	miombo	traveling	late dry	male	Bonge	0
990	miombo	traveling	late dry	male	Bonge	0
991	forest	traveling	late dry	male	Bonge	0
992	miombo	traveling	late dry	male	Bonge	1
993	forest	traveling	late dry	male	Bonge	0
994	miombo	traveling	late dry	male	Bonge	1
995	miombo	feeding	late dry	male	Imba	1
996	miombo	feeding	late dry	male	Imba	1
997	miombo	feeding	late dry	male	Imba	1
998	miombo	traveling	late dry	male	Imba	0
999	miombo	feeding	late dry	male	Imba	1
1000	miombo	traveling	late dry	male	Samaki	0
1001	forest	traveling	late dry	male	Samaki	0
1002	miombo	traveling	late dry	male	Samaki	1
1003	miombo	traveling	late dry	male	Samaki	0
1004	miombo	traveling	late dry	male	Samaki	0
1005	miombo	traveling	late dry	male	Imba	1
1006	miombo	traveling	late dry	male	Samaki	0
1007	miombo	traveling	late dry	male	Samaki	0
1008	miombo	traveling	late dry	male	Samaki	0
1009	forest	traveling	late dry	male	Samaki	0
1010	forest	traveling	late dry	male	Samaki	0
1011	forest	traveling	late dry	male	Samaki	0
1012	forest	traveling	late dry	female	Kinanda	0
1013	forest	traveling	late dry	female	Kinanda	0
1014	forest	traveling	late dry	female	Kinanda	0
1015	forest	traveling	late dry	female	Kinanda	0
1016	forest	traveling	late dry	female	Kinanda	0
1017	miombo	traveling	late dry	female	Zai	1
1018	miombo	traveling	late dry	female	Zai	0
1019	forest	traveling	late dry	female	Zai	1
1020	forest	feeding	late dry	female	Zai	1
1021	miombo	traveling	late dry	female	Zai	0
1022	forest	traveling	late dry	female	Jua	0
1023	forest	traveling	late dry	female	Jua	0
1024	forest	traveling	late dry	female	Jua	1
1025	forest	traveling	late dry	female	Jua	1
1026	forest	feeding	late dry	female	Jua	1
1027	forest	feeding	late dry	female	Jua	1
1028	forest	traveling	late dry	female	Jua	1
1029	forest	traveling	late dry	female	Jua	0
1030	forest	traveling	late dry	female	Jua	0
1031	miombo	traveling	late dry	female	Kinanda	0
1032	forest	traveling	late dry	female	Kinanda	0
1033	forest	traveling	late dry	female	Kinanda	0
1034	forest	traveling	late dry	female	Kinanda	1
1035	forest	traveling	late dry	female	Kinanda	1
1036	forest	traveling	late dry	female	Kinanda	1
1037	forest	traveling	late dry	female	Kinanda	1
1038	forest	traveling	late dry	female	Kinanda	1
1039	forest	traveling	late dry	female	Kinanda	1
1040	forest	traveling	late dry	female	Jua	0
1041	forest	traveling	late dry	female	Jua	1
1042	forest	traveling	late dry	female	Jua	0
1043	forest	traveling	late dry	female	Jua	0
1044	forest	traveling	late dry	female	Jua	1
1045	forest	traveling	late dry	female	Jua	1
1046	forest	feeding	late dry	female	Jua	1
1047	forest	feeding	late dry	female	Zai	1
1048	forest	feeding	late dry	female	Zai	1
1049	forest	traveling	late dry	female	Zai	1
1050	forest	traveling	late dry	female	Zai	1
1051	forest	traveling	late dry	female	Zai	0
1052	forest	traveling	late dry	female	Jua	0
1053	forest	traveling	late dry	female	Jua	0
1054	forest	traveling	late dry	female	Jua	0
1055	forest	feeding	late dry	female	Jua	1
1056	forest	feeding	late dry	female	Jua	1
1057	forest	traveling	late dry	female	Jua	1
1058	forest	traveling	late dry	female	Jua	1
1059	forest	traveling	late dry	female	Jua	0
1060	forest	traveling	late dry	female	Jua	0
1061	miombo	traveling	late dry	female	Maua	0
1062	miombo	traveling	late dry	female	Maua	0
1063	miombo	traveling	late dry	female	Maua	0
1064	miombo	traveling	late dry	female	Maua	0
1065	miombo	feeding	late dry	female	Maua	1
1066	miombo	traveling	late dry	female	Maua	0
1067	forest	traveling	late dry	female	Maua	0
1068	forest	traveling	late dry	female	Maua	0
1069	forest	traveling	late dry	female	Maua	0
1070	forest	feeding	late dry	female	Maua	1
1071	forest	feeding	late dry	female	Maua	1
1072	forest	feeding	late dry	female	Maua	1
1073	forest	feeding	late dry	female	Maua	1
1074	forest	traveling	late dry	female	Zai	0
1075	forest	traveling	late dry	female	Zai	0
1076	forest	traveling	late dry	female	Zai	0
1077	forest	traveling	late dry	female	Zai	0
1078	miombo	traveling	late dry	female	Zai	0
1079	miombo	traveling	late dry	female	Zai	0
1080	miombo	traveling	late dry	female	Zai	0
1081	miombo	feeding	late dry	female	Maua	1
1082	miombo	traveling	late dry	female	Maua	0
1083	miombo	traveling	late dry	female	Maua	0
1084	miombo	feeding	late dry	female	Maua	0
1085	miombo	traveling	late dry	female	Maua	0
1086	forest	traveling	late dry	female	Maua	0
1087	forest	traveling	late dry	female	Maua	0
1088	forest	traveling	late dry	female	Maua	0
1089	miombo	traveling	late dry	female	Zai	0
1090	miombo	traveling	late dry	female	Zai	0
1091	forest	traveling	late dry	female	Zai	0
1092	forest	traveling	late dry	female	Zai	0
1093	forest	traveling	late dry	female	Zai	0
1094	forest	traveling	late dry	female	Zai	0
1095	forest	traveling	late dry	female	Zai	0
1096	forest	feeding	late dry	female	Zai	1
1097	miombo	traveling	late dry	female	Kinanda	1
1098	forest	traveling	late dry	female	Kinanda	0
1099	forest	feeding	late dry	female	Kinanda	1
1100	forest	traveling	late dry	female	Kinanda	1
1101	miombo	traveling	late dry	female	Jua	0
1102	miombo	traveling	late dry	female	Jua	0
1103	miombo	feeding	late dry	female	Jua	1
1104	miombo	traveling	late dry	female	Jua	0
1105	miombo	feeding	late dry	female	Jua	1
1106	miombo	traveling	late dry	female	Jua	0
1107	forest	traveling	late dry	female	Maua	0
1108	miombo	traveling	late dry	female	Maua	0
1109	miombo	traveling	late dry	female	Maua	0
1110	miombo	traveling	late dry	female	Maua	0
1111	miombo	traveling	late dry	female	Maua	0
1112	miombo	traveling	late dry	female	Maua	0
1113	miombo	traveling	late dry	female	Maua	0
1114	miombo	traveling	late dry	female	Maua	0
1115	miombo	traveling	late dry	female	Maua	0
1116	miombo	traveling	late dry	female	Maua	1
1117	miombo	traveling	late dry	female	Zai	0
1118	miombo	traveling	late dry	female	Zai	0
1119	miombo	traveling	late dry	female	Zai	0
1120	miombo	traveling	late dry	female	Zai	0
1121	miombo	traveling	late dry	female	Zai	0
1122	miombo	traveling	late dry	female	Zai	0
1123	miombo	traveling	late dry	female	Zai	0
1124	miombo	traveling	late dry	female	Zai	0
1125	miombo	traveling	late dry	female	Zai	1
1126	miombo	traveling	late dry	female	Kinanda	0
1127	miombo	traveling	late dry	female	Kinanda	0
1128	miombo	traveling	late dry	female	Kinanda	1
1129	miombo	feeding	late dry	female	Kinanda	1
1130	miombo	feeding	late dry	female	Kinanda	1
1131	miombo	feeding	late dry	female	Kinanda	1
1132	forest	feeding	late dry	female	Maua	1
1133	forest	feeding	late dry	female	Maua	1
1134	forest	feeding	late dry	female	Maua	1
1135	forest	feeding	late dry	female	Maua	1
1136	forest	feeding	late dry	female	Zai	1
1137	forest	feeding	late dry	female	Zai	1
1138	forest	feeding	late dry	female	Zai	1
1139	forest	traveling	late dry	female	Kinanda	0
1140	miombo	traveling	late dry	female	Kinanda	0
1141	miombo	traveling	late dry	female	Kinanda	0
1142	miombo	traveling	late dry	female	Kinanda	0
1143	forest	feeding	late dry	female	Kinanda	1
1144	forest	feeding	late dry	female	Kinanda	1
1145	forest	traveling	late dry	female	Kinanda	0
1146	forest	traveling	late dry	female	Kinanda	0
1147	forest	traveling	late dry	female	Kinanda	0
1148	forest	traveling	late dry	female	Kinanda	0
1149	forest	feeding	late dry	female	Kinanda	1
1150	miombo	traveling	late dry	male	Waiti	0
1151	miombo	traveling	late dry	male	Waiti	0
1152	miombo	traveling	late dry	male	Waiti	0
1153	miombo	traveling	late dry	male	Waiti	0
1154	miombo	traveling	late dry	male	Samaki	0
1155	miombo	traveling	late dry	male	Samaki	0
1156	miombo	traveling	late dry	male	Samaki	0
1157	miombo	traveling	late dry	male	Samaki	0
1158	miombo	traveling	late dry	male	Samaki	0
1159	miombo	traveling	late dry	male	Samaki	0
1160	miombo	traveling	late dry	male	Samaki	1
1161	forest	traveling	late dry	female	Kovujicho	0
1162	forest	traveling	late dry	female	Kovujicho	0
1163	forest	traveling	late dry	female	Kovujicho	0
1164	forest	traveling	late dry	female	Kovujicho	0
1165	forest	traveling	late dry	female	Kovujicho	0
1166	forest	traveling	late dry	female	Kovujicho	0
1167	miombo	feeding	late dry	female	Kovujicho	1
1168	forest	traveling	late dry	female	Kovujicho	0
1169	miombo	traveling	late dry	female	Kovujicho	0
1170	miombo	traveling	late dry	female	Kovujicho	0
1171	miombo	traveling	late dry	female	Kovujicho	0
1172	miombo	traveling	late dry	female	Kovujicho	0
1173	miombo	traveling	late dry	female	Kovujicho	0
1174	miombo	traveling	late dry	female	Kovujicho	0
1175	miombo	feeding	late dry	female	Kovujicho	1
1176	miombo	traveling	late dry	female	Kovujicho	1
1177	forest	traveling	late dry	male	Waiti	0
1178	forest	traveling	late dry	male	Waiti	0
1179	forest	traveling	late dry	male	Waiti	0
1180	forest	traveling	late dry	male	Waiti	0
1181	forest	traveling	late dry	male	Waiti	0
1182	forest	traveling	late dry	male	Imba	0
1183	forest	traveling	late dry	male	Imba	0
1184	forest	traveling	late dry	male	Imba	0
1185	forest	traveling	late dry	male	Imba	0
1186	forest	feeding	late dry	male	Imba	1
1187	forest	feeding	late dry	female	Jua	1
1188	forest	traveling	late dry	female	Jua	1
1189	forest	traveling	late dry	female	Jua	1
1190	forest	traveling	late dry	female	Jua	1
1191	forest	traveling	late dry	female	Jua	1
1192	miombo	traveling	late dry	female	Jua	0
1193	forest	feeding	late dry	female	Zai	1
1194	forest	feeding	late dry	female	Zai	1
1195	miombo	traveling	late dry	female	Jua	1
1196	miombo	traveling	late dry	female	Jua	1
1197	miombo	traveling	late dry	female	Maua	0
1198	forest	traveling	late dry	female	Maua	0
1199	forest	traveling	late dry	female	Maua	1
1200	forest	traveling	late dry	female	Maua	1
1201	forest	traveling	late dry	female	Maua	0
1202	forest	traveling	late dry	male	Mbaya	0
1203	forest	traveling	late dry	male	Mbaya	0
1204	forest	traveling	late dry	male	Mbaya	0
1205	forest	traveling	late dry	male	Mbaya	0
1206	forest	traveling	late dry	male	Mbaya	0
1207	miombo	traveling	late dry	male	Samaki	0
1208	miombo	traveling	late dry	male	Samaki	0
1209	miombo	traveling	late dry	male	Samaki	1
1210	miombo	traveling	late dry	male	Samaki	0
1211	miombo	traveling	late dry	male	Samaki	0
1212	forest	feeding	late dry	female	Kovujicho	1
1213	forest	feeding	late dry	female	Kovujicho	1
1214	forest	feeding	late dry	female	Kovujicho	1
1215	forest	feeding	late dry	female	Kovujicho	1
1216	forest	traveling	late dry	female	Maua	0
1217	forest	traveling	late dry	female	Maua	1
1218	forest	traveling	late dry	female	Maua	1
1219	forest	traveling	late dry	female	Maua	0
1220	forest	traveling	late dry	male	Elisha	0
1221	forest	traveling	late dry	male	Elisha	0
1222	forest	feeding	late dry	female	Kovujicho	0
1223	forest	feeding	late dry	female	Kovujicho	0
1224	forest	traveling	late dry	female	Kovujicho	0
1225	forest	traveling	late dry	female	Kovujicho	1
1226	forest	traveling	late dry	female	Kovujicho	1
1227	forest	traveling	late dry	male	Elisha	0
1228	forest	traveling	late dry	male	Elisha	0
1229	forest	traveling	late dry	male	Elisha	0
1230	forest	traveling	late dry	male	Elisha	0
1231	forest	traveling	late dry	male	Elisha	0
1232	forest	traveling	late dry	male	Elisha	0
1233	forest	traveling	late dry	male	Waiti	1
1234	forest	traveling	late dry	male	Waiti	0
1235	forest	feeding	late dry	male	Waiti	1
1236	forest	traveling	late dry	male	Waiti	0
1237	miombo	traveling	late dry	male	Waiti	0
1238	miombo	traveling	late dry	male	Elisha	0
1239	miombo	traveling	late dry	male	Elisha	0
1240	miombo	traveling	late dry	male	Elisha	0
1241	miombo	traveling	late dry	male	Elisha	0
1242	miombo	traveling	late dry	male	Elisha	0
1243	miombo	traveling	late dry	male	Elisha	0
1244	miombo	traveling	late dry	male	Elisha	0
1245	miombo	traveling	late dry	male	Elisha	0
1246	miombo	traveling	late dry	male	Elisha	0
1247	miombo	traveling	late dry	male	Elisha	0
1248	miombo	traveling	late dry	male	Elisha	0
1249	miombo	traveling	late dry	male	Elisha	0
1250	miombo	traveling	late dry	male	Elisha	0
1251	miombo	traveling	late dry	male	Elisha	0
1252	miombo	traveling	late dry	male	Elisha	0
1253	miombo	traveling	late dry	male	Elisha	0
1254	miombo	traveling	late dry	male	Elisha	0
1255	miombo	traveling	late dry	male	Elisha	0
1256	miombo	traveling	late dry	male	Elisha	0
1257	miombo	traveling	late dry	male	Elisha	0
1258	miombo	feeding	late dry	male	Waiti	0
1259	miombo	traveling	late dry	male	Waiti	0
1260	forest	traveling	late dry	male	Waiti	0
1261	forest	traveling	late dry	male	Waiti	0
1262	miombo	feeding	late dry	male	Waiti	0
1263	miombo	feeding	late dry	male	Waiti	0
1264	miombo	traveling	late dry	male	Waiti	0
1265	miombo	traveling	late dry	male	Waiti	0
1266	miombo	traveling	late dry	male	Waiti	0
1267	miombo	traveling	late dry	male	Waiti	0
1268	miombo	traveling	late dry	male	Waiti	0
1269	miombo	traveling	late dry	male	Waiti	0
1270	miombo	traveling	late dry	male	Waiti	0
1271	miombo	traveling	late dry	male	Waiti	0
1272	miombo	traveling	late dry	male	Waiti	0
1273	miombo	traveling	late dry	male	Waiti	0
1274	miombo	traveling	late dry	male	Waiti	0
1275	forest	traveling	late dry	male	Elisha	0
1276	forest	traveling	late dry	male	Elisha	0
1277	forest	traveling	late dry	male	Elisha	0
1278	forest	traveling	late dry	male	Elisha	0
1279	miombo	traveling	late dry	male	Elisha	0
1280	miombo	traveling	late dry	male	Elisha	0
1281	miombo	traveling	late dry	male	Elisha	0
1282	miombo	traveling	late dry	female	Kovujicho	0
1283	miombo	traveling	late dry	female	Kovujicho	0
1284	miombo	feeding	late dry	female	Kovujicho	0
1285	miombo	traveling	late dry	female	Kovujicho	1
1286	miombo	traveling	late dry	female	Kovujicho	0
1287	miombo	traveling	late dry	female	Kovujicho	0
1288	miombo	traveling	late dry	female	Kovujicho	0
1289	miombo	traveling	late dry	female	Kovujicho	0
1290	miombo	traveling	late dry	female	Kovujicho	0
1291	miombo	traveling	late dry	female	Kovujicho	0
1292	miombo	traveling	late dry	female	Kovujicho	0
1293	miombo	traveling	late dry	female	Kovujicho	0
1294	miombo	feeding	late dry	female	Kovujicho	1
1295	miombo	feeding	late dry	female	Kovujicho	1
1296	miombo	feeding	late dry	male	Waiti	1
1297	miombo	traveling	late dry	male	Waiti	0
1298	forest	traveling	late dry	male	Waiti	0
1299	forest	traveling	late dry	male	Waiti	0
1300	forest	traveling	late dry	male	Waiti	0
1301	miombo	traveling	late dry	male	Waiti	0
1302	miombo	traveling	late dry	male	Elisha	0
1303	miombo	traveling	late dry	male	Elisha	0
1304	miombo	traveling	late dry	male	Elisha	0
1305	miombo	traveling	late dry	male	Elisha	1
1306	miombo	traveling	late dry	male	Bonge	0
1307	miombo	traveling	late dry	male	Bonge	0
1308	forest	traveling	late dry	male	Bonge	1
1309	miombo	traveling	late dry	male	Imba	0
1310	miombo	feeding	late dry	female	Zai	0
1311	miombo	feeding	late dry	female	Zai	0
1312	miombo	traveling	late dry	female	Zai	0
1313	miombo	traveling	late dry	female	Zai	0
1314	forest	traveling	late dry	female	Zai	0
1315	miombo	traveling	late dry	male	Elisha	0
1316	miombo	traveling	late dry	male	Elisha	0
1317	miombo	traveling	late dry	male	Elisha	0
1318	miombo	traveling	late dry	male	Elisha	0
1319	miombo	traveling	late dry	male	Elisha	0
1320	miombo	traveling	late dry	male	Elisha	0
1321	miombo	traveling	late dry	male	Elisha	0
1322	miombo	traveling	late dry	male	Elisha	0
1323	miombo	traveling	late dry	male	Elisha	0
1324	miombo	traveling	late dry	male	Elisha	0
1325	miombo	traveling	late dry	male	Elisha	0
1326	miombo	traveling	late dry	male	Elisha	0
1327	miombo	traveling	late dry	male	Elisha	0
1328	miombo	traveling	late dry	male	Elisha	0
1329	forest	traveling	late dry	male	Elisha	0
1330	forest	feeding	late dry	male	Elisha	1
1331	forest	feeding	late dry	male	Elisha	1
1332	miombo	traveling	late dry	male	Elisha	0
1333	miombo	traveling	late dry	male	Elisha	0
1334	forest	traveling	late dry	male	Imba	1
1335	miombo	traveling	late dry	female	Kovujicho	0
1336	miombo	traveling	late dry	female	Kovujicho	0
1337	miombo	traveling	late dry	female	Kovujicho	0
1338	miombo	traveling	late dry	female	Kovujicho	0
1339	miombo	traveling	late dry	female	Kovujicho	0
1340	forest	traveling	late dry	female	Kovujicho	1
1341	forest	traveling	late dry	female	Kovujicho	0
1342	forest	traveling	late dry	female	Kovujicho	0
1343	forest	feeding	late dry	female	Kovujicho	1
1344	forest	traveling	late dry	male	Samaki	0
1345	miombo	traveling	late dry	female	Baseka	0
1346	miombo	traveling	late dry	female	Baseka	0
1347	forest	traveling	late dry	female	Baseka	0
1348	miombo	traveling	late dry	female	Baseka	0
1349	miombo	traveling	late dry	female	Baseka	0
1350	miombo	traveling	late dry	female	Baseka	0
1351	miombo	feeding	late dry	female	Baseka	1
1352	miombo	traveling	late dry	female	Baseka	1
1353	forest	feeding	late dry	female	Baseka	1
1354	forest	feeding	late dry	female	Baseka	1
1355	forest	feeding	late dry	female	Baseka	1
1356	forest	feeding	late dry	female	Baseka	1
1357	forest	feeding	late dry	female	Baseka	1
1358	forest	feeding	late dry	female	Baseka	1
1359	forest	feeding	late dry	female	Baseka	1
1360	forest	traveling	late dry	female	Baseka	1
1361	forest	traveling	late dry	female	Baseka	1
1362	forest	traveling	late dry	female	Baseka	1
1363	forest	traveling	late dry	female	Baseka	1
1364	forest	feeding	late dry	female	Baseka	1
1365	forest	traveling	late dry	female	Baseka	1
1366	forest	traveling	late dry	female	Baseka	1
1367	forest	feeding	late dry	female	Baseka	1
1368	forest	feeding	late dry	female	Baseka	1
1369	forest	feeding	late dry	female	Baseka	1
1370	forest	feeding	late dry	female	Baseka	1
1371	forest	feeding	late dry	female	Baseka	1
1372	forest	feeding	late dry	female	Baseka	1
1373	forest	feeding	late dry	female	Baseka	1
1374	miombo	traveling	late dry	male	Elisha	0
1375	miombo	traveling	late dry	male	Elisha	1
1376	miombo	traveling	late dry	male	Elisha	0
1377	forest	traveling	late dry	male	Samaki	0
1378	forest	traveling	late dry	female	Kinanda	0
1379	miombo	traveling	late dry	male	Imba	1
1380	miombo	traveling	late dry	male	Imba	1
1381	miombo	traveling	late dry	male	Elisha	0
1382	miombo	traveling	late dry	male	Mbaya	0
1383	forest	traveling	late dry	male	Bonge	0
1384	forest	traveling	late dry	male	Bonge	0
1385	forest	traveling	late dry	male	Bonge	1
1386	miombo	traveling	late dry	male	Bonge	1
1387	miombo	traveling	late dry	male	Bonge	0
1388	miombo	traveling	late dry	male	Bonge	0
1389	miombo	traveling	late dry	male	Bonge	0
1390	miombo	traveling	late dry	female	Kovujicho	1
1391	miombo	traveling	late dry	female	Kovujicho	0
1392	miombo	traveling	late dry	female	Kovujicho	0
1393	miombo	traveling	late dry	female	Kovujicho	0
1394	miombo	traveling	late dry	female	Kovujicho	0
1395	miombo	traveling	late dry	female	Kovujicho	0
1396	miombo	traveling	late dry	female	Kovujicho	0
1397	miombo	traveling	late dry	female	Kovujicho	1
1398	miombo	traveling	late dry	female	Kovujicho	1
1399	miombo	traveling	late dry	female	Kovujicho	0
1400	miombo	traveling	late dry	female	Kovujicho	1
1401	forest	traveling	late dry	male	Elisha	0
1402	forest	traveling	late dry	male	Elisha	0
1403	forest	traveling	late dry	male	Elisha	0
1404	forest	traveling	late dry	male	Elisha	0
1405	forest	traveling	late dry	male	Elisha	0
1406	forest	traveling	late dry	female	Jua	0
1407	forest	feeding	late dry	female	Jua	0
1408	miombo	traveling	late dry	female	Zai	0
1409	miombo	traveling	late dry	female	Zai	0
1410	miombo	traveling	late dry	female	Zai	0
1411	miombo	traveling	late dry	female	Zai	0
1412	miombo	traveling	late dry	female	Zai	0
1413	miombo	traveling	late dry	female	Zai	0
1414	miombo	traveling	late dry	female	Zai	0
1415	miombo	traveling	late dry	female	Zai	0
1416	miombo	feeding	late dry	female	Kinanda	1
1417	miombo	traveling	late dry	female	Kinanda	0
1418	miombo	traveling	late dry	female	Kinanda	0
1419	miombo	traveling	late dry	female	Maua	0
1420	miombo	traveling	late dry	male	Elisha	0
1421	miombo	traveling	late dry	male	Elisha	0
1422	miombo	traveling	late dry	male	Elisha	0
1423	miombo	feeding	late dry	female	Jua	0
1424	miombo	traveling	late dry	female	Jua	1
1425	forest	feeding	late dry	female	Jua	1
1426	forest	feeding	late dry	female	Jua	1
1427	forest	traveling	late dry	female	Jua	1
1428	forest	traveling	late dry	female	Jua	0
1429	forest	feeding	late dry	female	Jua	0
1430	miombo	traveling	late dry	female	Baseka	0
1431	miombo	traveling	late dry	female	Baseka	0
1432	miombo	traveling	late dry	female	Baseka	0
1433	miombo	traveling	late dry	female	Baseka	0
1434	forest	traveling	late dry	female	Baseka	0
1435	forest	feeding	late dry	female	Baseka	1
1436	forest	feeding	late dry	female	Baseka	1
1437	forest	traveling	late dry	female	Kovujicho	0
1438	forest	traveling	late dry	female	Kovujicho	0
1439	forest	traveling	late dry	female	Kovujicho	0
1440	forest	traveling	late dry	female	Kovujicho	0
1441	miombo	traveling	late dry	female	Kovujicho	0
1442	miombo	traveling	late dry	female	Kovujicho	0
1443	miombo	traveling	late dry	female	Kovujicho	0
1444	forest	traveling	late dry	male	Elisha	0
1445	forest	traveling	late dry	male	Elisha	0
1446	forest	traveling	late dry	male	Elisha	0
1447	miombo	traveling	late dry	male	Elisha	0
1448	miombo	traveling	late dry	female	Maua	0
1449	miombo	feeding	late dry	female	Maua	1
1450	forest	traveling	late dry	male	Mbaya	1
1451	miombo	traveling	late dry	male	Mbaya	0
1452	miombo	traveling	late dry	male	Mbaya	0
1453	miombo	traveling	late dry	male	Mbaya	0
1454	miombo	traveling	late dry	male	Mbaya	0
1455	miombo	traveling	late dry	male	Mbaya	0
1456	miombo	traveling	late dry	male	Mbaya	0
1457	miombo	traveling	late dry	male	Mbaya	0
1458	miombo	traveling	late dry	male	Mbaya	0
1459	miombo	traveling	late dry	male	Mbaya	0
1460	miombo	traveling	late dry	male	Mbaya	0
1461	miombo	traveling	late dry	male	Mbaya	0
1462	forest	traveling	late dry	male	Mbaya	0
1463	forest	traveling	late dry	male	Mbaya	0
1464	forest	traveling	late dry	male	Mbaya	0
1465	forest	traveling	late dry	male	Mbaya	0
1466	miombo	traveling	late dry	male	Samaki	0
1467	miombo	traveling	late dry	male	Samaki	0
1468	miombo	traveling	late dry	male	Samaki	0
1469	miombo	traveling	late dry	male	Samaki	0
1470	miombo	traveling	late dry	male	Samaki	0
1471	miombo	traveling	late dry	male	Samaki	0
1472	miombo	traveling	late dry	male	Samaki	0
1473	miombo	traveling	late dry	male	Samaki	0
1474	miombo	traveling	late dry	male	Samaki	0
1475	miombo	traveling	late dry	male	Samaki	0
1476	miombo	traveling	late dry	male	Samaki	0
1477	miombo	traveling	late dry	male	Samaki	0
1478	miombo	traveling	late dry	male	Samaki	0
1479	miombo	traveling	late dry	male	Samaki	0
1480	miombo	traveling	late dry	male	Samaki	0
1481	miombo	traveling	late dry	male	Samaki	0
1482	miombo	traveling	late dry	male	Samaki	0
1483	miombo	traveling	late dry	male	Samaki	0
1484	miombo	traveling	late dry	male	Imba	0
1485	miombo	traveling	late dry	male	Imba	0
1486	miombo	traveling	late dry	male	Imba	0
1487	forest	feeding	late dry	male	Imba	1
1488	forest	traveling	late dry	male	Imba	0
1489	forest	traveling	late dry	male	Imba	0
1490	forest	traveling	late dry	male	Imba	0
1491	forest	traveling	late dry	male	Imba	0
1492	forest	traveling	late dry	male	Imba	0
1493	miombo	traveling	late dry	female	Zai	1
1494	miombo	traveling	late dry	female	Zai	0
1495	miombo	traveling	late dry	female	Zai	0
1496	miombo	traveling	late dry	female	Zai	0
1497	miombo	traveling	late dry	female	Zai	1
1498	miombo	traveling	late dry	male	Waiti	0
1499	miombo	traveling	late dry	male	Waiti	0
1500	forest	traveling	late dry	male	Waiti	0
1501	forest	traveling	late dry	male	Waiti	0
1502	forest	traveling	late dry	male	Waiti	0
1503	forest	traveling	late dry	male	Waiti	0
1504	forest	traveling	late dry	male	Waiti	0
1505	forest	traveling	late dry	male	Waiti	0
1506	forest	traveling	late dry	male	Waiti	0
1507	forest	traveling	late dry	male	Waiti	0
1508	forest	traveling	late dry	male	Waiti	0
1509	forest	traveling	late dry	male	Waiti	0
1510	forest	traveling	late dry	male	Waiti	0
1511	forest	traveling	late dry	male	Waiti	0
1512	forest	traveling	late dry	male	Waiti	0
1513	forest	traveling	late dry	female	Kovujicho	1
1514	forest	traveling	late dry	female	Kovujicho	0
1515	miombo	traveling	late dry	female	Kovujicho	0
1516	miombo	traveling	late dry	female	Kovujicho	0
1517	miombo	traveling	late dry	female	Kovujicho	0
1518	miombo	traveling	late dry	female	Kovujicho	0
1519	miombo	traveling	late dry	female	Kovujicho	0
1520	miombo	feeding	late dry	female	Kovujicho	0
1521	miombo	traveling	late dry	female	Kovujicho	0
1522	miombo	traveling	late dry	female	Kovujicho	0
1523	miombo	traveling	late dry	female	Kovujicho	0
1524	forest	traveling	late dry	male	Imba	0
1525	forest	traveling	late dry	male	Imba	0
1526	miombo	traveling	late dry	male	Imba	0
1527	miombo	traveling	late dry	male	Imba	0
1528	miombo	traveling	late dry	male	Imba	0
1529	miombo	traveling	late dry	male	Imba	0
1530	miombo	traveling	late dry	male	Imba	0
1531	miombo	traveling	late dry	male	Imba	0
1532	miombo	feeding	late dry	male	Imba	1
1533	miombo	traveling	late dry	male	Kitambi	0
1534	miombo	traveling	late dry	male	Kitambi	0
1535	miombo	traveling	late dry	male	Kitambi	0
1536	miombo	traveling	late dry	male	Kitambi	0
1537	miombo	traveling	late dry	male	Bonge	0
1538	miombo	traveling	late dry	male	Bonge	0
1539	miombo	traveling	late dry	male	Bonge	0
1540	miombo	traveling	late dry	male	Bonge	0
1541	miombo	feeding	late dry	male	Mbaya	1
1542	miombo	traveling	late dry	female	Maua	0
1543	forest	traveling	late dry	female	Maua	0
1544	forest	feeding	late dry	female	Maua	1
1545	miombo	traveling	late dry	female	Zai	1
1546	miombo	traveling	late dry	female	Zai	1
1547	miombo	traveling	late dry	female	Zai	0
1548	forest	feeding	late dry	female	Jua	0
1549	forest	feeding	late dry	female	Jua	0
1550	forest	feeding	late dry	female	Jua	0
1551	forest	feeding	late dry	female	Jua	0
1552	forest	feeding	late dry	female	Jua	0
1553	forest	feeding	late dry	female	Jua	0
1554	forest	traveling	late dry	female	Jua	0
1555	forest	feeding	late dry	female	Jua	1
1556	forest	traveling	late dry	female	Jua	1
1557	forest	traveling	late dry	female	Jua	1
1558	forest	traveling	late dry	female	Jua	0
1559	forest	traveling	late dry	female	Jua	0
1560	forest	traveling	late dry	female	Kinanda	0
1561	forest	traveling	late dry	female	Kinanda	0
1562	forest	traveling	late dry	female	Kinanda	0
1563	forest	traveling	late dry	female	Kinanda	0
1564	forest	traveling	late dry	female	Kinanda	0
1565	forest	traveling	late dry	female	Kinanda	0
1566	miombo	traveling	late dry	female	Maua	0
1567	miombo	feeding	late dry	female	Maua	1
1568	miombo	feeding	late dry	female	Maua	1
1569	miombo	feeding	late dry	female	Maua	1
1570	miombo	traveling	late dry	female	Maua	1
1571	forest	traveling	late dry	female	Maua	1
1572	forest	traveling	late dry	female	Maua	1
1573	miombo	traveling	late dry	male	Kitambi	0
1574	miombo	traveling	late dry	male	Kitambi	0
1575	forest	traveling	late dry	male	Kitambi	0
1576	forest	traveling	late dry	male	Kitambi	0
1577	forest	traveling	late dry	male	Kitambi	0
1578	forest	traveling	late dry	male	Kitambi	0
1579	forest	traveling	late dry	male	Kitambi	0
1580	forest	traveling	late dry	male	Kitambi	0
1581	forest	traveling	late dry	male	Kitambi	0
1582	forest	traveling	late dry	male	Kitambi	0
1583	forest	traveling	late dry	male	Kitambi	0
1584	forest	traveling	late dry	male	Kitambi	0
1585	forest	traveling	late dry	male	Samaki	0
1586	miombo	traveling	late dry	male	Samaki	0
1587	miombo	traveling	late dry	male	Bonge	0
1588	miombo	traveling	late dry	male	Bonge	0
1589	miombo	traveling	late dry	male	Bonge	0
1590	miombo	traveling	late dry	male	Bonge	0
1591	miombo	traveling	late dry	male	Bonge	0
1592	miombo	traveling	late dry	male	Bonge	0
1593	miombo	traveling	late dry	male	Bonge	0
1594	miombo	traveling	late dry	male	Bonge	0
1595	forest	traveling	late dry	male	Bonge	0
1596	forest	traveling	late dry	female	Kinanda	0
1597	forest	traveling	late dry	female	Kinanda	0
1598	forest	traveling	late dry	female	Kinanda	0
1599	forest	traveling	late dry	female	Kinanda	0
1600	forest	traveling	late dry	female	Kinanda	0
1601	forest	traveling	late dry	female	Kinanda	0
1602	forest	traveling	late dry	female	Kinanda	0
1603	forest	traveling	late dry	female	Kinanda	0
1604	forest	traveling	late dry	female	Kinanda	0
1605	forest	traveling	late dry	female	Kinanda	0
1606	forest	traveling	late dry	male	Mbaya	0
1607	forest	feeding	late dry	male	Mbaya	0
1608	forest	feeding	late dry	male	Mbaya	0
1609	forest	traveling	late dry	male	Mbaya	0
1610	forest	traveling	late dry	male	Mbaya	0
1611	forest	traveling	late dry	male	Mbaya	0
1612	forest	traveling	late dry	male	Mbaya	0
1613	forest	traveling	late dry	male	Mbaya	0
1614	forest	traveling	late dry	male	Mbaya	0
1615	forest	traveling	late dry	male	Mbaya	0
1616	forest	traveling	late dry	male	Mbaya	0
1617	forest	traveling	late dry	male	Mbaya	0
1618	forest	traveling	late dry	male	Mbaya	0
1619	miombo	traveling	late dry	male	Waiti	0
1620	miombo	feeding	late dry	male	Waiti	1
1621	miombo	traveling	late dry	male	Waiti	0
1622	miombo	traveling	late dry	male	Waiti	0
1623	miombo	traveling	late dry	male	Waiti	0
1624	miombo	traveling	late dry	male	Waiti	0
1625	miombo	traveling	late dry	male	Waiti	0
1626	miombo	traveling	late dry	male	Waiti	0
1627	miombo	traveling	late dry	male	Waiti	0
1628	miombo	traveling	late dry	male	Waiti	0
1629	miombo	feeding	late dry	male	Waiti	1
1630	forest	traveling	late dry	female	Kovujicho	0
1631	forest	traveling	late dry	female	Kovujicho	0
1632	forest	traveling	late dry	female	Kovujicho	0
1633	forest	traveling	late dry	female	Kovujicho	0
1634	forest	traveling	late dry	female	Kovujicho	0
1635	forest	traveling	late dry	female	Kovujicho	0
1636	forest	traveling	late dry	female	Kovujicho	0
1637	forest	traveling	late dry	female	Kovujicho	0
1638	forest	traveling	late dry	female	Kovujicho	0
1639	forest	traveling	late dry	female	Kovujicho	0
1640	forest	traveling	late dry	female	Kovujicho	0
1641	miombo	traveling	late dry	male	Bonge	0
1642	forest	traveling	late dry	male	Bonge	0
1643	forest	traveling	late dry	male	Bonge	0
1644	forest	traveling	late dry	male	Bonge	0
1645	miombo	traveling	late dry	male	Bonge	0
1646	miombo	traveling	late dry	male	Bonge	0
1647	forest	traveling	late dry	male	Bonge	0
1648	miombo	traveling	late dry	male	Bonge	0
1649	miombo	traveling	late dry	male	Bonge	0
1650	miombo	traveling	late dry	male	Bonge	0
1651	miombo	traveling	late dry	male	Bonge	0
1652	miombo	traveling	late dry	male	Bonge	0
1653	miombo	traveling	late dry	male	Bonge	0
1654	miombo	traveling	late dry	male	Bonge	0
1655	miombo	traveling	late dry	male	Bonge	0
1656	miombo	traveling	late dry	male	Bonge	0
1657	miombo	traveling	late dry	male	Bonge	0
1658	miombo	traveling	late dry	male	Bonge	0
1659	miombo	traveling	late dry	male	Bonge	0
1660	miombo	traveling	late dry	male	Bonge	0
1661	miombo	traveling	late dry	male	Bonge	0
1662	miombo	traveling	late dry	male	Bonge	0
1663	miombo	traveling	late dry	male	Bonge	0
1664	miombo	traveling	late dry	male	Bonge	0
1665	miombo	traveling	late dry	male	Samaki	0
1666	miombo	traveling	late dry	male	Samaki	0
1667	miombo	traveling	late dry	male	Samaki	0
1668	miombo	traveling	late dry	male	Samaki	0
1669	miombo	feeding	late dry	male	Samaki	0
1670	miombo	traveling	late dry	male	Samaki	0
1671	miombo	traveling	late dry	male	Samaki	0
1672	miombo	traveling	late dry	male	Samaki	0
1673	miombo	traveling	late dry	male	Samaki	0
1674	miombo	traveling	late dry	male	Samaki	0
1675	miombo	traveling	late dry	male	Samaki	0
1676	miombo	traveling	late dry	male	Samaki	0
1677	miombo	traveling	late dry	male	Samaki	0
1678	miombo	traveling	late dry	male	Samaki	0
1679	forest	feeding	late dry	male	Samaki	1
1680	forest	feeding	late dry	male	Samaki	1
1681	forest	feeding	late dry	male	Samaki	1
1682	forest	traveling	late dry	male	Samaki	0
1683	forest	traveling	late dry	male	Samaki	0
1684	miombo	feeding	late dry	male	Waiti	0
1685	miombo	traveling	late dry	male	Waiti	0
1686	miombo	traveling	late dry	male	Waiti	0
1687	miombo	traveling	late dry	male	Waiti	0
1688	miombo	traveling	late dry	male	Waiti	0
1689	miombo	traveling	late dry	male	Waiti	0
1690	miombo	traveling	late dry	male	Waiti	0
1691	miombo	traveling	late dry	male	Waiti	0
1692	miombo	traveling	late dry	male	Waiti	0
1693	miombo	traveling	late dry	male	Waiti	0
1694	miombo	traveling	late dry	male	Waiti	0
1695	miombo	traveling	late dry	male	Waiti	0
1696	miombo	traveling	late dry	male	Waiti	0
1697	miombo	traveling	late dry	male	Waiti	0
1698	miombo	traveling	late dry	male	Waiti	0
1699	miombo	traveling	late dry	male	Waiti	0
1700	miombo	traveling	late dry	male	Waiti	0
1701	miombo	traveling	late dry	male	Waiti	0
1702	miombo	traveling	late dry	male	Mbaya	0
1703	miombo	traveling	late dry	male	Mbaya	0
1704	miombo	traveling	late dry	male	Mbaya	0
1705	miombo	traveling	late dry	male	Mbaya	0
1706	miombo	traveling	late dry	male	Mbaya	0
1707	miombo	traveling	late dry	male	Mbaya	0
1708	miombo	traveling	late dry	male	Mbaya	0
1709	miombo	traveling	late dry	male	Mbaya	0
1710	forest	traveling	late dry	male	Mbaya	0
1711	forest	traveling	late dry	male	Mbaya	1
1712	miombo	traveling	late dry	female	Kovujicho	0
1713	miombo	traveling	late dry	female	Kovujicho	0
1714	miombo	feeding	late dry	female	Kovujicho	1
1715	miombo	traveling	late dry	female	Kovujicho	1
1716	miombo	traveling	late dry	female	Kovujicho	0
1717	forest	traveling	late dry	female	Kovujicho	0
1718	miombo	traveling	late dry	female	Jua	0
1719	forest	traveling	late dry	female	Jua	0
1720	forest	traveling	late dry	female	Jua	0
1721	forest	traveling	late dry	female	Jua	0
1722	forest	traveling	late dry	female	Jua	0
1723	forest	traveling	late dry	female	Jua	0
1724	forest	traveling	late dry	female	Jua	0
1725	forest	feeding	late dry	female	Jua	1
1726	forest	feeding	late dry	female	Jua	1
1727	miombo	traveling	late dry	male	Waiti	0
1728	miombo	traveling	late dry	male	Waiti	1
1729	miombo	traveling	late dry	male	Waiti	0
1730	miombo	traveling	late dry	male	Waiti	0
1731	miombo	traveling	late dry	male	Bonge	0
1732	miombo	traveling	late dry	male	Bonge	0
1733	miombo	traveling	late dry	male	Bonge	0
1734	miombo	traveling	late dry	male	Samaki	0
1735	miombo	traveling	late dry	male	Samaki	0
1736	miombo	traveling	late dry	male	Samaki	0
1737	miombo	traveling	late dry	male	Samaki	0
1738	miombo	traveling	late dry	male	Samaki	0
1739	miombo	traveling	late dry	male	Samaki	0
1740	miombo	traveling	late dry	male	Samaki	0
1741	miombo	traveling	late dry	male	Samaki	0
1742	forest	traveling	late dry	female	Kovujicho	0
1743	forest	traveling	late dry	female	Kovujicho	0
1744	forest	traveling	late dry	female	Kovujicho	0
1745	forest	traveling	late dry	female	Kovujicho	0
1746	forest	traveling	late dry	female	Kovujicho	0
1747	miombo	traveling	late dry	female	Kovujicho	0
1748	miombo	traveling	late dry	female	Kovujicho	0
1749	miombo	traveling	late dry	female	Kovujicho	0
1750	miombo	feeding	late dry	female	Kovujicho	1
1751	miombo	feeding	late dry	female	Kovujicho	1
1752	miombo	feeding	late dry	female	Kovujicho	1
1753	miombo	traveling	late dry	female	Kovujicho	1
1754	miombo	traveling	late dry	female	Kovujicho	0
1755	miombo	traveling	late dry	female	Kovujicho	0
1756	miombo	traveling	late dry	female	Kovujicho	1
1757	miombo	traveling	late dry	female	Kovujicho	1
1758	forest	feeding	late dry	male	Imba	1
1759	forest	traveling	late dry	male	Imba	0
1760	forest	feeding	late dry	male	Imba	1
1761	forest	traveling	late dry	male	Imba	0
1762	forest	traveling	late dry	male	Imba	0
1763	miombo	traveling	late dry	male	Samaki	0
1764	miombo	traveling	late dry	male	Samaki	0
1765	miombo	traveling	late dry	male	Samaki	0
1766	miombo	traveling	late dry	male	Kitambi	0
1767	miombo	traveling	late dry	male	Elisha	0
1768	miombo	traveling	late dry	male	Elisha	0
1769	forest	traveling	late dry	female	Kinanda	0
1770	forest	traveling	late dry	female	Kinanda	0
1771	forest	traveling	late dry	female	Kinanda	0
1772	miombo	feeding	late dry	female	Kinanda	1
1773	miombo	feeding	late dry	female	Kinanda	1
1774	miombo	traveling	late dry	female	Kinanda	0
1775	miombo	traveling	late dry	female	Kinanda	0
1776	miombo	traveling	late dry	female	Kinanda	0
1777	miombo	traveling	late dry	female	Kinanda	1
1778	miombo	traveling	late dry	female	Kinanda	0
1779	miombo	traveling	late dry	female	Kinanda	0
1780	forest	traveling	late dry	female	Jua	1
1781	forest	traveling	late dry	female	Jua	1
1782	forest	traveling	late dry	female	Jua	1
1783	forest	traveling	late dry	female	Jua	1
1784	forest	traveling	late dry	female	Jua	1
1785	forest	traveling	late dry	female	Jua	0
1786	forest	traveling	late dry	female	Jua	0
1787	forest	traveling	late dry	female	Jua	0
1788	forest	traveling	late dry	female	Jua	0
1789	forest	traveling	late dry	female	Jua	0
1790	forest	traveling	late dry	female	Jua	0
1791	forest	traveling	late dry	female	Jua	0
1792	forest	traveling	late dry	female	Zai	0
1793	forest	traveling	late dry	female	Zai	0
1794	forest	traveling	late dry	female	Zai	0
1795	forest	traveling	late dry	female	Zai	0
1796	forest	traveling	late dry	female	Zai	0
1797	forest	feeding	late dry	female	Maua	1
1798	forest	feeding	late dry	female	Maua	1
1799	forest	traveling	late dry	male	Elisha	0
1800	forest	traveling	late dry	male	Elisha	0
1801	forest	traveling	late dry	male	Elisha	0
1802	forest	traveling	late dry	male	Elisha	0
1803	forest	traveling	late dry	male	Elisha	0
1804	forest	traveling	late dry	male	Elisha	0
1805	forest	traveling	late dry	male	Elisha	0
1806	forest	traveling	late dry	male	Elisha	0
1807	forest	traveling	late dry	male	Elisha	0
1808	forest	traveling	late dry	male	Waiti	0
1809	miombo	traveling	late dry	male	Waiti	0
1810	miombo	traveling	late dry	male	Waiti	0
1811	miombo	traveling	late dry	male	Waiti	0
1812	miombo	traveling	late dry	male	Waiti	0
1813	miombo	traveling	late dry	male	Waiti	0
1814	miombo	traveling	late dry	male	Waiti	0
1815	miombo	traveling	late dry	male	Waiti	0
1816	miombo	traveling	late dry	male	Waiti	0
1817	miombo	traveling	late dry	male	Waiti	0
1818	miombo	traveling	late dry	male	Waiti	0
1819	miombo	traveling	late dry	male	Waiti	0
1820	miombo	traveling	late dry	male	Waiti	0
1821	miombo	traveling	late dry	male	Waiti	0
1822	miombo	traveling	late dry	male	Waiti	0
1823	miombo	traveling	late dry	male	Waiti	0
1824	miombo	traveling	late dry	male	Waiti	0
1825	miombo	traveling	late dry	male	Waiti	0
1826	miombo	traveling	late dry	male	Waiti	0
1827	miombo	traveling	late dry	male	Elisha	0
1828	miombo	traveling	late dry	male	Elisha	0
1829	miombo	traveling	late dry	male	Elisha	0
1830	miombo	traveling	late dry	male	Elisha	0
1831	miombo	traveling	late dry	male	Elisha	0
1832	miombo	traveling	late dry	male	Elisha	0
1833	miombo	traveling	late dry	male	Elisha	0
1834	miombo	traveling	late dry	male	Elisha	0
1835	miombo	traveling	wet	male	Bonge	1
1836	miombo	traveling	wet	male	Bonge	1
1837	miombo	traveling	wet	male	Bonge	0
1838	miombo	traveling	wet	male	Bonge	0
1839	miombo	traveling	wet	male	Bonge	0
1840	miombo	traveling	wet	female	Kovujicho	0
1841	miombo	traveling	wet	female	Kovujicho	0
1842	miombo	traveling	wet	female	Kovujicho	0
1843	miombo	traveling	wet	female	Kovujicho	0
1844	miombo	traveling	wet	female	Kovujicho	0
1845	miombo	traveling	wet	female	Kovujicho	0
1846	forest	traveling	wet	female	Kovujicho	1
1847	forest	traveling	wet	female	Kovujicho	1
1848	forest	traveling	wet	female	Kovujicho	1
1849	forest	traveling	wet	female	Kovujicho	0
1850	forest	traveling	wet	female	Kovujicho	0
1851	forest	traveling	wet	female	Kovujicho	0
1852	forest	traveling	wet	female	Kovujicho	1
1853	forest	traveling	wet	female	Kovujicho	1
1854	miombo	traveling	wet	female	Kovujicho	0
1855	miombo	traveling	wet	female	Kovujicho	0
1856	miombo	traveling	wet	female	Kovujicho	0
1857	miombo	traveling	wet	female	Kovujicho	0
1858	miombo	traveling	wet	female	Kovujicho	0
1859	miombo	traveling	wet	male	Waiti	1
1860	miombo	traveling	wet	male	Waiti	0
1861	miombo	traveling	wet	male	Waiti	0
1862	miombo	traveling	wet	male	Waiti	0
1863	miombo	traveling	wet	male	Waiti	0
1864	miombo	traveling	wet	male	Waiti	0
1865	miombo	traveling	wet	male	Waiti	0
1866	miombo	traveling	wet	male	Waiti	0
1867	miombo	traveling	wet	male	Waiti	0
1868	miombo	traveling	wet	male	Waiti	0
1869	miombo	traveling	wet	male	Waiti	0
1870	miombo	traveling	wet	male	Waiti	0
1871	miombo	traveling	wet	male	Waiti	0
1872	miombo	traveling	wet	male	Waiti	0
1873	miombo	traveling	wet	male	Waiti	0
1874	miombo	traveling	wet	male	Waiti	0
1875	miombo	traveling	wet	male	Waiti	0
1876	miombo	traveling	wet	male	Bonge	0
1877	miombo	traveling	wet	male	Bonge	0
1878	miombo	traveling	wet	male	Bonge	0
1879	miombo	traveling	wet	male	Bonge	0
1880	miombo	traveling	wet	male	Bonge	0
1881	miombo	traveling	wet	male	Bonge	0
1882	miombo	traveling	wet	male	Bonge	0
1883	miombo	traveling	wet	male	Bonge	0
1884	miombo	traveling	wet	male	Bonge	0
1885	miombo	traveling	wet	male	Bonge	0
1886	miombo	traveling	wet	male	Bonge	0
1887	miombo	traveling	wet	male	Bonge	0
1888	forest	traveling	wet	male	Bonge	0
1889	forest	traveling	wet	male	Bonge	0
1890	forest	traveling	wet	male	Bonge	0
1891	forest	traveling	wet	male	Bonge	0
1892	forest	traveling	wet	male	Samaki	1
1893	forest	traveling	wet	male	Samaki	1
1894	forest	traveling	wet	male	Samaki	0
1895	forest	traveling	wet	female	Kovujicho	0
1896	forest	traveling	wet	female	Kovujicho	0
1897	forest	traveling	wet	female	Kovujicho	0
1898	forest	traveling	wet	female	Kovujicho	0
1899	forest	traveling	wet	female	Kovujicho	0
1900	forest	traveling	wet	female	Kovujicho	0
1901	forest	traveling	wet	female	Kovujicho	0
1902	forest	traveling	wet	female	Kovujicho	0
1903	forest	traveling	wet	female	Kovujicho	0
1904	forest	traveling	wet	female	Kovujicho	0
1905	forest	traveling	wet	female	Kovujicho	0
1906	forest	traveling	wet	female	Kovujicho	0
1907	forest	traveling	wet	female	Kovujicho	0
1908	forest	traveling	wet	female	Kovujicho	0
1909	forest	traveling	wet	female	Kovujicho	0
1910	forest	traveling	wet	female	Baseka	0
1911	forest	traveling	wet	female	Baseka	0
1912	forest	traveling	wet	female	Baseka	0
1913	forest	traveling	wet	female	Baseka	1
1914	forest	traveling	wet	female	Baseka	1
1915	forest	traveling	wet	female	Baseka	1
1916	forest	traveling	wet	female	Baseka	0
1917	forest	traveling	wet	female	Baseka	0
1918	forest	traveling	wet	female	Baseka	0
1919	forest	traveling	wet	female	Baseka	0
1920	forest	traveling	wet	female	Baseka	0
1921	forest	traveling	wet	female	Baseka	0
1922	forest	traveling	wet	female	Baseka	0
1923	miombo	traveling	wet	female	Zai	0
1924	miombo	traveling	wet	female	Zai	0
1925	miombo	traveling	wet	female	Zai	0
1926	miombo	traveling	wet	female	Zai	0
1927	miombo	traveling	wet	female	Zai	0
1928	miombo	traveling	wet	female	Zai	1
1929	miombo	traveling	wet	female	Zai	1
1930	miombo	traveling	wet	female	Zai	1
1931	miombo	traveling	wet	female	Zai	1
1932	miombo	traveling	wet	female	Zai	0
1933	miombo	traveling	wet	female	Zai	0
1934	miombo	traveling	wet	female	Zai	0
1935	miombo	traveling	wet	female	Zai	0
1936	miombo	traveling	wet	female	Zai	0
1937	miombo	traveling	wet	female	Zai	0
1938	miombo	traveling	wet	female	Zai	0
1939	miombo	traveling	wet	female	Zai	0
1940	forest	traveling	wet	male	Kitambi	1
1941	forest	traveling	wet	male	Kitambi	1
1942	miombo	traveling	wet	male	Kitambi	0
1943	miombo	traveling	wet	male	Kitambi	0
1944	miombo	traveling	wet	male	Kitambi	0
1945	miombo	traveling	wet	male	Kitambi	0
1946	miombo	traveling	wet	male	Kitambi	0
1947	miombo	traveling	wet	male	Kitambi	0
1948	miombo	traveling	wet	male	Kitambi	0
1949	miombo	traveling	wet	male	Kitambi	0
1950	forest	traveling	wet	male	Elisha	0
1951	forest	traveling	wet	male	Elisha	0
1952	miombo	traveling	wet	male	Imba	0
1953	miombo	traveling	wet	male	Imba	0
1954	miombo	traveling	wet	male	Imba	0
1955	miombo	traveling	wet	male	Imba	0
1956	miombo	traveling	wet	male	Imba	0
1957	miombo	traveling	wet	male	Imba	0
1958	miombo	traveling	wet	male	Imba	1
1959	miombo	traveling	wet	male	Imba	1
1960	miombo	traveling	wet	male	Imba	0
1961	miombo	traveling	wet	male	Imba	0
1962	miombo	traveling	wet	male	Imba	0
1963	miombo	traveling	wet	male	Imba	0
1964	miombo	traveling	wet	male	Imba	0
1965	miombo	traveling	wet	male	Imba	0
1966	miombo	traveling	wet	male	Imba	0
1967	miombo	traveling	wet	male	Imba	0
1968	miombo	traveling	wet	male	Imba	0
1969	miombo	traveling	wet	male	Imba	0
1970	miombo	traveling	wet	male	Samaki	0
1971	miombo	traveling	wet	male	Samaki	0
1972	miombo	traveling	wet	male	Samaki	0
1973	miombo	traveling	wet	male	Samaki	0
1974	miombo	traveling	wet	male	Samaki	0
1975	miombo	traveling	wet	male	Samaki	0
1976	miombo	traveling	wet	male	Samaki	0
1977	miombo	traveling	wet	male	Samaki	0
1978	miombo	traveling	wet	male	Samaki	0
1979	miombo	traveling	wet	male	Samaki	0
1980	miombo	traveling	wet	male	Samaki	0
1981	miombo	traveling	wet	male	Samaki	0
1982	miombo	traveling	wet	male	Samaki	0
1983	miombo	traveling	wet	male	Samaki	0
1984	miombo	traveling	wet	male	Samaki	0
1985	miombo	traveling	wet	male	Samaki	0
1986	miombo	traveling	wet	male	Samaki	0
1987	miombo	traveling	wet	male	Samaki	0
1988	miombo	traveling	wet	male	Samaki	1
1989	forest	traveling	wet	female	Kovujicho	1
1990	forest	traveling	wet	female	Kovujicho	1
1991	forest	traveling	wet	female	Kovujicho	0
1992	forest	traveling	wet	female	Kovujicho	0
1993	forest	traveling	wet	female	Kovujicho	0
1994	forest	traveling	wet	female	Kovujicho	0
1995	miombo	traveling	wet	female	Zai	0
1996	miombo	traveling	wet	female	Zai	0
1997	miombo	traveling	wet	female	Zai	0
1998	miombo	traveling	wet	female	Zai	0
1999	miombo	traveling	wet	female	Zai	0
[truncated: 805 more rows]
