# Supplementary material for: Wild chimpanzee behavior suggests that a savanna-mosaic habitat did not support the emergence of hominin terrestrial bipedalism
Source: Sci Adv. 2022 Dec 14;8(50):eadd9752. doi: 10.1126/sciadv.add9752 (PMC9750136; doi:10.1126/sciadv.add9752)
Supplement: Supplementary file 2 — Data S1 to S3 [file sciadv.add9752_data_s1_to_s3.zip › sciadv.add9752_data_s3.csv]

ID	sex	habitat	measure	freq
Baseka	female	forest	terrestrial	43
Jua	female	forest	terrestrial	30
Kinanda	female	forest	terrestrial	46
Kovujicho	female	forest	terrestrial	70
Maua	female	forest	terrestrial	44
Zai	female	forest	terrestrial	36
Bonge	male	forest	terrestrial	57
Elisha	male	forest	terrestrial	74
Imba	male	forest	terrestrial	78
Kitambi	male	forest	terrestrial	79
Mbaya	male	forest	terrestrial	87
Samaki	male	forest	terrestrial	73
Waiti	male	forest	terrestrial	74
Baseka	female	miombo	terrestrial	78
Jua	female	miombo	terrestrial	55
Kinanda	female	miombo	terrestrial	66
Kovujicho	female	miombo	terrestrial	82
Maua	female	miombo	terrestrial	62
Zai	female	miombo	terrestrial	79
Bonge	male	miombo	terrestrial	90
Elisha	male	miombo	terrestrial	90
Imba	male	miombo	terrestrial	86
Kitambi	male	miombo	terrestrial	98
Mbaya	male	miombo	terrestrial	84
Samaki	male	miombo	terrestrial	93
Waiti	male	miombo	terrestrial	88
Baseka	female	forest	tsm	17
Jua	female	forest	tsm	21
Kinanda	female	forest	tsm	18
Kovujicho	female	forest	tsm	19
Maua	female	forest	tsm	17
Zai	female	forest	tsm	16
Bonge	male	forest	tsm	18
Elisha	male	forest	tsm	18
Imba	male	forest	tsm	19
Kitambi	male	forest	tsm	25
Mbaya	male	forest	tsm	26
Samaki	male	forest	tsm	9
Waiti	male	forest	tsm	18
Baseka	female	miombo	tsm	21
Jua	female	miombo	tsm	16
Kinanda	female	miombo	tsm	24
Kovujicho	female	miombo	tsm	29
Maua	female	miombo	tsm	22
Zai	female	miombo	tsm	30
Bonge	male	miombo	tsm	22
Elisha	male	miombo	tsm	23
Imba	male	miombo	tsm	26
Kitambi	male	miombo	tsm	27
Mbaya	male	miombo	tsm	18
Samaki	male	miombo	tsm	28
Waiti	male	miombo	tsm	31
